# Supplementary material for: Scattered migrating colony formation in the filamentous cyanobacterium, Pseudanabaena sp. NIES-4403
Source: BMC Microbiol. 2021 Aug 16;21:227. doi: 10.1186/s12866-021-02183-5 (PMC8365994; doi:10.1186/s12866-021-02183-5)
Supplement: Supplementary file 9 — Additional file 9: Movie S1. Time-lapse images of Pseudanabaena on a 90-mm agar plate. Cells were inoculated at the center and incubated for about 1 day before recording the video. Colors indicate the position of the cluster shown in Figs. 3 and 4a. For details, see Materials and Methods. [file 12866_2021_2183_MOESM9_ESM.zip]

Archive with 1 entries (1 files):
- Additionalfile9_MovieS1.mp4
