# Supplementary material for: Scattered migrating colony formation in the filamentous cyanobacterium, Pseudanabaena sp. NIES-4403
Source: BMC Microbiol. 2021 Aug 16;21:227. doi: 10.1186/s12866-021-02183-5 (PMC8365994; doi:10.1186/s12866-021-02183-5)
Supplement: Supplementary file 11 — Additional file 11: Movie S3. Time-lapse images on a 90-mm agar plate, which is different from that was shown in Movie S1, with trajectories of wandering clusters shown in Figs. S3a-c. Cells were inoculated at the center and incubated for about 1 day before recording the video. [file 12866_2021_2183_MOESM11_ESM.zip]

Archive with 1 entries (1 files):
- AdditionalFile11_MovieS3.mp4
