# Supplementary material for: Scattered migrating colony formation in the filamentous cyanobacterium, Pseudanabaena sp. NIES-4403
Source: BMC Microbiol. 2021 Aug 16;21:227. doi: 10.1186/s12866-021-02183-5 (PMC8365994; doi:10.1186/s12866-021-02183-5)
Supplement: Supplementary file 12 — Additional file 12: Movie S4. Time-lapse images of wandering or rotating clusters on agar-containing media. A comet-like wandering cluster (upper left) and a disk-like rotating cluster (lower right) are visible. Some bundled filaments and single filaments are also visible. [file 12866_2021_2183_MOESM12_ESM.zip]

Archive with 1 entries (1 files):
- AdditionalFile12_MovieS4.mp4
