# Supplementary material for: Scattered migrating colony formation in the filamentous cyanobacterium, Pseudanabaena sp. NIES-4403
Source: BMC Microbiol. 2021 Aug 16;21:227. doi: 10.1186/s12866-021-02183-5 (PMC8365994; doi:10.1186/s12866-021-02183-5)
Supplement: Supplementary file 15 — Additional file 15: Movie S7. Time-lapse images on a 90-mm agar plate (same image source for Movie S3) with trajectories of three representative rotating clusters shown in Figs. S5a-c. [file 12866_2021_2183_MOESM15_ESM.zip]

Archive with 1 entries (1 files):
- AdditionalFile15_MovieS7.mp4
