# Supplementary material for: Scattered migrating colony formation in the filamentous cyanobacterium, Pseudanabaena sp. NIES-4403
Source: BMC Microbiol. 2021 Aug 16;21:227. doi: 10.1186/s12866-021-02183-5 (PMC8365994; doi:10.1186/s12866-021-02183-5)
Supplement: Supplementary file 17 — Additional file 17: Movie S9. Time-lapse images of a bundle composed of aligned filaments. The bundle visible at the beginning of this movie consists of nine filaments. [file 12866_2021_2183_MOESM17_ESM.zip]

Archive with 1 entries (1 files):
- AdditionalFile17_MovieS9.mp4
