# Supplementary material for: Scattered migrating colony formation in the filamentous cyanobacterium, Pseudanabaena sp. NIES-4403
Source: BMC Microbiol. 2021 Aug 16;21:227. doi: 10.1186/s12866-021-02183-5 (PMC8365994; doi:10.1186/s12866-021-02183-5)
Supplement: Supplementary file 19 — Additional file 19: Movie S11. Collision between two filaments, moving parallel to each other. [file 12866_2021_2183_MOESM19_ESM.zip]

Archive with 1 entries (1 files):
- AdditionalFile19_MovieS11.mov
