# Supplementary material for: Scattered migrating colony formation in the filamentous cyanobacterium, Pseudanabaena sp. NIES-4403
Source: BMC Microbiol. 2021 Aug 16;21:227. doi: 10.1186/s12866-021-02183-5 (PMC8365994; doi:10.1186/s12866-021-02183-5)
Supplement: Supplementary file 22 — Additional file 22: Movie S14. Collision between a comet-like cluster and a disk-like rotating cluster, leading to the collapse of the rotating cluster. [file 12866_2021_2183_MOESM22_ESM.zip]

Archive with 1 entries (1 files):
- AdditionalFile22_MovieS14.mp4
