# Supplementary material for: Scattered migrating colony formation in the filamentous cyanobacterium, Pseudanabaena sp. NIES-4403
Source: BMC Microbiol. 2021 Aug 16;21:227. doi: 10.1186/s12866-021-02183-5 (PMC8365994; doi:10.1186/s12866-021-02183-5)
Supplement: Supplementary file 24 — Additional file 24: Movie S16. Time-lapse images of a representative wandering cluster on simulation (extracted from Movie S15). Color indicates the trajectory of cluster from cyan (at 1000 steps) to magenta (at 2000 steps). [file 12866_2021_2183_MOESM24_ESM.zip]

Archive with 1 entries (1 files):
- AdditionalFile24_MovieS16.mp4
