# Supplementary material for: Scattered migrating colony formation in the filamentous cyanobacterium, Pseudanabaena sp. NIES-4403
Source: BMC Microbiol. 2021 Aug 16;21:227. doi: 10.1186/s12866-021-02183-5 (PMC8365994; doi:10.1186/s12866-021-02183-5)
Supplement: Supplementary file 26 — Additional file 26: Dataset S1. Original dataset used for figures and tables were compiled. [file 12866_2021_2183_MOESM26_ESM.xlsx]

## Sheet: Figure S1
DNA sequences for 16S RNA phylogenetic analysis (sequencees were collected from RDP project).
>Pseudanabaena sp. NIES-4403	TGCAAGTCGAACGGGTACTTCGGTACAAGTGGCGGACGGGTGAGTAACGCGTAAGAATCTACCTATAGGTTCGGGACAACAGTTAGAAATGACTGCTAATACCGGATATGCCGCGAGGTGAAAGTTTTAATGCCTGTAGATGAGCTTGCGTCCGATTAGCTAGATGGAGTGGTAACGGCACACCATGGCGACGATCGGTAACTGGTCTGAGAGGATGACCAGTCACACTGGGACTGAGACACGGCCCAGACTCCTACGGGAGGCAGCAGTGGGGAATTTTCCGCAATGGGCGAAAGCCTGACGGAGCAATACCGCGTGAGGGACGAAGGTCTGTGGATTGTAAACCTCTTTTGTTAGGGAAGATAATGACGGTACCTAACGAATAAGCATCGGCTAACT…
>Pseudanabaena_sp._ABRG5-3|S002235752	TGCAAGTCGAACGGGTACTTCGGTACAAGTGGCGGACGGGTGAGTAACGCGTAAGAATCTACCTATAGGTTCGGGACAACAGTTAGAAATGACTGCTAATACCGGATGTGCCTTCGGGTGAAAGTTTAAATGCCTGTAGATGAGCTTGCGTCCGATTAGCTAGATGGAGTGGTAACGGCACACCATGGCGACGATCGGTAACTGGTCTGAGAGGATGACCAGTCACACTGGAACTGAGACACGGTCCAGACTCCTACGGGAGGCAGCAGTGGGGAATTTTCCGCAATGGGCGAAAGCCTGACGGAGCAATACCGCGTGAGGGACGAAGGTCTGTGGATTGTAAACCTCTTTTGTTAGGGAAGATAATGACGGTACCTAACGAATAAGCATCGGCTAACT…
>Pseudanabaena_sp._dqh15|S002447344	CATTTTGATCCCTGGTCAGGATGAACGCTGGCGGTATGCTTAACACATGCAAGTCGAACGGGTACTTCGGTACTAGTGGCGGACGGGTGAGTAACGCGTAAGAATCTACCTATAGGTTCGGGACAACAGTTAGAAATGACTGCTAATACCGGATATGCCTTCGGGTGAAAGTTTTAATGCCTGTAGATGAGCTTGCGTCCGATTAGCTAGATGGAGTGGTAAAGGCACACCATGGCAACGATCGGTAACTGGTCTGAGAGGATGACCAGTCACACTGGAACTGAGACACGGTCCAGACTCCTACGGGAGGCAGCAGTGGGGAATTTTCCGCAATGGGCGAAAGCCTGACGGAGCAATACCGCGTGAGGGACGAAGGTCTGTGGATTGTAAACCTCTTTT…
>Pseudanabaena_sp._0901-3A|S004263828	AGAGTTTGATCCTGGCTCAGGATGAACGCTGGCGGTATGCTTAACACATGCAAGTCGAACGGTCTCTTCGGAGATAGTGGCGGACGGGTGAGTAACGCGTAAGAATCTACCTACAGACTCGGGACAACAGTTGGAAACGACTGCTAATACCGGATATGCCTTCGGGTGAAAGATTTATCATCTGTAGATGAGCTTGCGTCCGATTAGCTAGATGGAGTGGTAAAGGCACACCATGGCGACGATCGGTAACTGGTCTGAGAGGATGACCAGTCACACTGGGACTGAGACACGGCCCAGACTCCTACGGGAGGCAGCAGTGGGGAATTTTCCGCAATGGGCGAAAGCCTGACGGAGCAATACCGCGTGAGGGAAGAAGGTCTGTGGATTGTAAACCTCTTT…
>Pseudanabaena_sp._0tu30s18|S000775378	GATGAACGCTGGCGGTATGCTTAACACATGCAAGTCGAACGGTCTCTTCGGAGATAGTGGCGGACGGGTGAGTAACGCGTAAGAATCTACCTACAGACTCGGGACAACAGTTGGAAACGACTGCTAATACCGGATATGCCTTCGGGTGAAAGATTTATCATCTGTAGATGAGCTTGCGTCCGATTAGCTAGATGGAGTGGTAAAGGCACACCATGGCGACGATCGGTAACTGGTCTGAGAGGATGACCAGTCACACTGGGACTGAGACACGGCCCAGACTCCTACGGGAGGCAGCAGTGGGGAATTTTCCGCAATGGGCGAAAGCCTGACGGAGCAATACCGCGTGAGGGAAGAAGGTCTGTGGATTGTAAACCTCTTTTGTTAGGGAAGATAATGACG…
>Pseudanabaena_mucicola_PM201405|S004490690	TGCAGTCGAACGGTCTCTTCGGAGATAGTGGCGGACGGGTGAGTAACGCGTAAGAATCTACCTACAGACTCGGGACAACAGTTGGAAACGACTGCTAATACCGGATATGCCTTCGGGTGAAAGATTTATCATCTGTAGATGAGCTTGCGTCCGATTAGCTAGATGGAGTGGTAAAGGCACACCATGGCGACGATCGGTAACTGGTCTGAGAGGATGACCAGTCACACTGGGACTGAGACACGGCCCAGACTCCTACGGGAGGCAGCAGTGGGGAATTTTCCGCAATGGGCGAAAGCCTGACGGAGCAATACCGCGTGAGGGAAGAAGGTCTGTGGATTGTAAACCTCTTTTGTTAGGGAAGATAATGACGGTACCTAACGAATAAGCATCGGCTAACTC…
>Romeria_victoriae_CENA123|S004478699	GATGAACGCTGGCGGTATGCTTAACACATGCAAGTCGAACGGTCTCTTCGGAGATAGTGGCGGACGGGTGAGTAACGCGTAAGAATCTACCTACAGACTCGGGACAACAGTTGGAAACGACTGCTAATACCGGATATGCCCTCGGGTGAAAGATTTATCATCTGTAGATGAGCTTGCGTCCGATTAGCTAGATGGAGTGGTAAAGGCACACCATGGCGACGATCGGTAACTGGTCTGAGAGGATGACCAGTCACACTGGGACTGAGACACGGCCCAGACTCCTACGGGAGGCAGCAGTGGGGAATTTTCCGCAATGGGCGAAAGCCTGACGGAGCAATACCGCGTGAGGGAAGAAGGTCTGTGGATTGTAAACCTCTTTTGTTAGGGAAGATAATGACG…
>Pseudanabaena_sp._PCC_6903|S000858565	GGTATGCTTAACACATGCAAGTCGAACGGTCTCTTCGGAGATAGTGGCGGACGGGTGAGTAACGCGTAAGAATCTACCTATAGGTTCGGGACAACAGTTGGAAACGACTGCTAATACCGGATATGCCGAGAGGTGAAAGCTTTAGTGCCTGTAGATGAGCTTGCGTTCGATTAGCTAGATGGTGGGGTAACGGCCTACCATGGCGACGATCGATAACTGGTCTGAGAGGATGACCAGTCACACTGGGACTGAGACACGGCCCAGACTCCTACGGGAGGCAGCAGTGGGGAATTTTCCGCAATGGGCGAAAGCCTGACGGAGCAATACCGCGTGAGGGACGAAGGTCTGTGGATTGTAAACCTCTTTTGTTGGGGAAGATAATGACGGTACCCAACGAAT…
>Pseudanabaena_galeata_SAG_13.83|S004224086	GATGAACGCTGGCGGTATGCTTAACACATGCAAGTCGAACGAAGTCTTCGGACTTAGTGGCGGACGGGTGAGTAACGCGTAAGAATCTACCTACAGACTCGGGACAACAGTTGGAAACGACTGCTAATACCGGATATGCCTTCGGGTGAAAGATTTATCATCTGTAGATGAGCTTGCGTTCGATTAGCTAGATGGAGTGGTAACGGCACACCATGGCGACGATCGATAACTGGTCTGAGAGGATGACCAGTCACACTGGGACTGAGACACGGCCCAGACTCCTACGGGAGGCAGCAGTGGGGAATTTTCCGCAATGGGCGAAAGCCTGACGGAGCAATACCGCGTGAGGGACGAAGGTCTGTGGATTGTAAACCTCTTTTGTTAGGGAAGATAATGACG…
>Limnothrix_redekei_CCAP_1443/1|S000248007	GATGAACGCTGGCGGTATGCTTAACACATGCAAGTCGAACGAAGTCTTCGGACTTAGTGGCGGACGGGTGAGTAACGCGTAAGAATCTACCTATAGGTTCGGGACAACAGTTAGAAATGACTGCTAATACCGGATATGCCTTCGGGTGAAAGTTTTAATGCCTGTAGATGAGCTTGCGTTCGATTAGCTAGATGGTGGGGTAACGGCCTACCATGGCGACGATCGATAACTGGTCTGAGAGGATGACCAGTCACACTGGGACTGAGACACGGCCCAGACTCCTACGGGAGGCAGCAGTGGGGAATTTTCCGCAATGGGCGAAAGCCTGACGGAGCAATACCGCGTGAGGGACGAAGGCCTGTGGGTTGTAAACCTCTTTTGTTAGGGAAGATAATGACG…
>Arthronema_gygaxiana_UTCC_393|S000003615	AACACATGCAAGTCGAACGGAATCTTCGGATTTAGTGGCGGACGGGTGAGTAACGCGTAAGAATCTACCTATAGGTTCGGGACAACAGTTAGAAATGACTGCTAATACCGGATATGCCTTCGGGTGAAAGTTTTAATGCCTGTAGATGAGCTTGCGTTCGATTAGCTAGATGGTGGGGTAAAGGCCTACCATGGCGACGATCGATAACTGGTCTGAGAGGATGACCAGTCACACTGGGACTGAGACACGGCCCAGACTCCTACGGGAGGCAGCAGTGGGGAATTTTCCGCAATGGGCGAAAGCCTGACGGAGCAATACCGCGTGAGGGACGAAGGCCTGTGGGTTGTAAACCTCTTTTGTTAGGGAAGATAATGACGGTACCTAACGAATAAGCATCGG…
>Pseudanabaena_catenata_SAG_254.80|S004224087	GATGAACGCTGGCGGTATGCTTAACACATGCAAGTCGAACGAAGTCTTCGGACTTAGTGGCGGACGGGTGAGTAACGCGTAAGAATCTACCTATAGGTTCGGGACAACAGTTAGAAATGACTGCTAATACCGGATATGCCGAGAGGTGAAAGTTTTAATGCCTGTAGATGAGCTTGCGTTCGATTAGCTAGATGGTGGGGTAATGGCCTACCATGGCGACGATCGATAACTGGTCTGAGAGGATGACCAGTCACACTGGGACTGAGACACGGCCCAGACTCCTACGGGAGGCAGCAGTGGGGAATTTTCCGCAATGGGCGAAAGCCTGACGGAGCAATACCGCGTGAGGGACGAAGGCCTGTGGGTTGTAAACCTCTTTTGTTAGGGAAGATAATGACG…
>Pseudanabaena_catenata_SAG_1464-1|S004224088	GATGAACGCTGGCGGTATGCTTAACACATGCAAGTCGAACGAAGTCTTCGGACTTAGTGGCGGACGGGTGAGTAACGCGTAAGAATCTACCTATAGGTTCGGGACAACAGTTAGAAATGACTGCTAATACCGGATATGCCCTCGGGTGAAAGTTTTAATGCCTGTAGATGAGCTTGCGTTCGATTAGCTAGATGGTGGGGTAATGGCCTACCATGGCGACGATCGATAACTGGTCTGAGAGGATGACCAGTCACACTGGGACTGAGACACGGCCCAGACTCCTACGGGAGGCAGCAGTGGGGAATTTTCCGCAATGGGCGAAAGCCTGACGGAGCAATACCGCGTGAGGGACGAAGGCCTGTGGGTTGTAAACCTCTTTTGTTAGGGAAGATAATGACG…
>Pseudanabaena_sp._0830-3|S004263826	AGAGTTTGATCCTGGCTCAGGATGAACGCTGGCGGTATGCTTAACACATGCAAGTCGAACGAAGTCTTCGGACTTAGTGGCGGACGGGTGAGTAACGCGTAAGAATCTACCTATAGGTTCGGGACAACAGTTAGAAATGACTGCTAATACCGGATATGCCTTCGGGTGAAAGTTTTAATGCCTGTAGATGAGCTTGCGTTCGATTAGCTAGATGGTGGGGTAACGGCTTACCATGGCGACGATCGATAACTGGTCTGAGAGGATGACCAGTCACACTGGGACTGAGACACGGCCCAGACTCCTACGGGAGGCAGCAGTGGGGAATTTTCCGCAATGGGCGAAAGCCTGACGGAGCAATACCGCGTGAGGGACGAAGGCCTGTGGGTTGTAAACCTCTTT…
>Limnothrix_redekei_CCAP_1459/29|S003611549	TTGATCCTGGCTCAGGATGAACGCTGGCGGTATGCTTAACACATGCAAGTCGAACGAAGTCTTCGGACTTAGTGGCGGACGGGTGAGTAACGCGTAAGAATCTACCTATAGGTTCGGGACAACAGTTAGAAATGACTGCTAATACCGGATATGCCTTCGGGTGAAAGTTTTAATGCCTGTAGATGAGCTTGCGTTCGATTAGCTAGATGGTGGGGTAACGGCCTACCATGGCGACGATCGATAACTGGTCTGAGAGGATGACCCAGTCACACTGGGACTGAGACACGGCCCAGACTCCTACGGGAGGCAGCAGTGGGGAATTTTCCGCAATGGGCGAAAGCCTGACGGAGCAATACCGCGTGAGGGACGAAGGCCTGTGGGTTGTAAACCTCTTTTGTT…
>Pseudanabaena_sp._1tu24s9|S000775379	GATGAACGCTGGCGGTATGCTTAACACATGCAAGTCGAACGAAGTCTTCGGACTTAGTGGCGGACGGGTGAGTAACGCGTAAGAATCTACCTATAGGTTCGGGACAACAGTTAGAAATGACTGCTAATACCGGATATGCCTTCGGGTGAAAGTTTTAATGCCTGTAGATGAGCTTGCGTTCGATTAGCTAGATGGTGGGGTAACGGCTTACCATGGCGACGATCGATAACTGGTCTGAGAGGATGACCAGTCACACTGGGACTGAGACACGGCCCAGACTCCTACGGGAGGCAGCAGTGGGGAATTTTCCGCAATGGGCGAAAGCCTGACGGAGCAATACCGCGTGAGGGACGAAGGCCTGTGGGTTGTAAACCTCTTTTGTTAGGGAAGATAATGACG…
>Pseudanabaena_sp._PCC_7408|S000009001	GATGAACGCTGGCGGTATGCTTAACACATGCAAGTCGAACGAAGTCTTCGGACTTAGTGGCGGACGGGTGAGTAACGCGTAAGAATCTACCTATAGGTTCGGGACAACAGTTAGAAATGACTGCTAATACCGGATATGCCCTCGGGTGAAAGTTTTAATGCCTGTAGATGAGCTTGCGTTCGATTAGCTAGATGGTGGGGTAATGGCCTACCATGGCGACGATCGATAACTGGTCTGAGAGGATGACCAGTCACACTGGGACTGAGACACGGCCCAGACTCCTACGGGAGGCAGCAGTGGGGAATTTTCCGCAATGGGCGAAAGCCTGACGGAGCAATACCGCGTGAGGGACGAAGGCCTGTGGGTTGTAAACCTCTTTTGTTAGGGAAGATAATGACG…
>Limnothrix_redekei_NIVA-CYA_227/1|S000539029	AAGTCTTCGGACTTAGTGGCGGACGGGTGAGTAACGCGTAAGAATCTACCTATAGGTTCGGGACAACAGTTAGAAATGACTGCTAATACCGGATATGCCTTCGGGTGAAAGTTTTAATGCCTGTAGATGAGCTTGCGTTCGATTAGCTAGATGGTGGGGTAACGGCCTACCATGGCGACGATCGATAACTGGTCTGAGAGGATGACCAGTCACACTGGGACTGAGACACGGCCCAGACTCCTACGGGAGGCAGCAGTGGGGAATTTTCCGCAATGGGCGAAAGCCTGACGGAGCAATACCGCGTGAGGGACGAAGGCCTGTGGGTTGTAAACCTCTTTTGTTAGGGAAGATAATGACGGTACCTAACGAATAAGCATCGGCTAACTCCGTGCCAGCAGC…
>Limnothrix_cf._redekei_AH21|S004215142	GCTGGCGGTATGCTTAACACATGCAAGTCGAACGAAGTAGTGGCGGACGGGTGAGTAACGCGTAAGAATCTACCTATAGGTCGGGACAACAGTTAGAAATGACTGCTAATACCGGATATGCCGGAGGTGAAAGTTATAAGCCTGTAGATGAGCTTGCGTTCGATTAGCTAGATGGTGGGGTAACCTACCATGGCGACGATCGATAACTGGTCTGAGAGGATGACCAGTCACACTGGGACTGAGACACGGCCCAGACTCCTACGGGAGGCAGCAGTGGGGAATTTTCCGCAATGGGCGAAAGCCTGACGGAGCAAACCGCGTGAGGGACGAAGGCCTGTGGGTTGTAAACCTCTTTTGTTAGGGAAGTGACGGTACCTAACGAATAAGCATCGGCTAACT…
>Pseudanabaena_mucicola_PMC269.06|S002223880	GTGAGTAACGCGTAAGAATCTACCTACAGACTCGGGACAACAGTTGGAAACGACTGCTAATACCGGATATGCCTTCGGGTGAAAGATTTATCATCTGTAGATGAGCTTGCGTTCGATTAGCTAGATGGAGTGGTAACGGCACACCATGGCGACGATCGATAACTGGTCTGAGAGGATGACCAGTCACACTGGGACTGAGACACGGCCCAGACTCCTACGGGAGGCAGCAGTGGGGAATTTTCCGCAATGGGCGAAAGCCTGACGGAGCAATACCGCGTGAGGGAAGAAGGTCTGTGGATTGTAAACCTCTTTTGTTAGGGAAGATAATGACGGTACCTAACGAATAAGCATCGGCTAACTCCGTGCCAGCAGCCGCGGTAAGACGGAGGATGCAAGCGT…
>Pseudanabaena_sp._PMC161.02|S002223878	GTGAGTAACGCGTAAGAATCTACCTACAGACTCGGGACAACAGTTGGAAACGACTGCTAATACCGGATATGCCTTCGGGTGAAAGATTTATCATCTGTAGATGAGCTTGCGTTCGATTAGCTAGATGGAGTGGTAACGGCACACCATGGCGACGATCGATAACTGGTCTGAGAGGATGACCAGTCACACTGGGACTGAGACACGGCCCAGACTCCTACGGGAGGCAGCAGTGGGGAATTTTCCGCAATGGGCGAAAGCCTGACGGAGCAATACCGCGTGAGGGAAGAAGGTCTGTGGATTGTAAACCTCTTTTGTTAGGGAAGATAATGACGGTACCTAACGAATAAGCATCGGCTAACTCCGTGCCAGCAGCCGCGGTAAGACGGAGGATGCAAGCGT…
>Limnothrix_cf._redekei_AH14|S004215143	ATGAACGCTGGCGGTATGCTTAACACATGCAAGTCGAACGAAGTAGTGGCGGACGGGTGAGTAACGCGTAAGAATCTACCTATAGGTCGGGACAACAGTTAGAAATGACTGCTAATACCGGATATGCCGGAGGTGAAAGTTTTAAGCCTGTAGATGAGCTTGCGTTCGATTAGCTAGATGGTGGGGTAATCTACCATGGCGACGATCGATAACTGGTCTGAGAGGATGACCAGTCACACTGGGACTGAGACACGGCCCAGACTCCTACGGGAGGCAGCAGTGGGGAATTTTCCGCAATGGGCGAAAGCCTGACGGAGCAAACCGCGTGAGGGACGAAGGCCTGTGGGTTGTAAACCTCTTTTGTTAGGGAAGTGACGGTACCTAACGAATAAGCATCGG…
>Pseudanabaena_mucicola_CHAB717|S004447908	ATATGCCTTCGGGTGAAAGATTTATCATCTGTAGATGAGCTTGCGTCCGATTAGCTAGATGGAGTGGTAAAGGCACACCATGGCGACGATCGGTAACTGGTCTGAGAGGATGACCAGTCACACTGGGACTGAGACACGGCCCAGACTCCTACGGGAGGCAGCAGTGGGGAATTTTCCGCAATGGGCGAAAGCCTGACGGAGCAATACCGCGTGAGGGAAGAAGGTCTGTGGATTGTAAACCTCTTTTGTTAGGGAAGATAATGACGGTACCTAACGAATAAGCATCGGCTAACTCCGTGCCAGCAGCCGCGGTAAGACGGAGGATGCAAGCGTTATCCGGAATTATTGGGCGTAAAGCGTACGTAGGCGGTTTTATAAGTCTGTTGTCAAAGCCCGAGG…
>Pseudanabaena_sp._PCC_6802|S000006338	GATGAACGCTGGCGGTATGCTTAACACATGCAAGTCGAACGCTTGTAGCAATACAAGAGTGGCGGACGGGTGAGTAACGCGTAAGAATCTGGCTCCAGGTTCGGGACAACGGCTGGAAACGGCCGCTAATACCGGATGTGCCGAGAGGTGAAAGCTTTAGTGCCTGGAGATGAGCTTGCGTCTGATTAGCTAGTTGGAGTGGTAACGGCACACCAAGGCGACAATCAGTAACTGGTCTGAGAGGATGACCAGTCACACTGGGACTGAGACACGGCCCAGACTCCTACGGGAGGCAGCAGTGGGGAATTTTCCGCAATGGGCGAAAGCTGACGGAGCAATACCGCGTGAGGGAAGAAGGTCTGTGGATTGTAAACCTCTTTTGTTAGGGACGATAATGAC…
>Pseudanabaena_sp._PCC_7367|S004064221	ACAATGGAGAGTTTGATCCTGGCTCAGGATGAACGCTGGCGGCATGCCTAACACATGCAAGTCGAACGAGCTTTTAGGAGCTAGTGGCGGACGGGTGAGTAACGCGTAAGAATCTGCCCTTAGGTTCGGGACAACAGAGGGAAACTTCTGCTAATACCGGATGTGCCGAGAGGTAAAAGATTAATTGCCTAAGGATGAGCTTGCGTCTGATTAGCTAGTTGGTGGGGTAAGAGCCTGCCAAGGCAACAATCAGTAACTGGTCTGAGAGGATGACCAGTCACACTGGGACTGAGACACGGCCCAGACTCCTACGGGAGGCAGCAGTGGGGAATTTTCCGCAATGGGCGAAAGCCTGACGGAGCAATGCCGCGTGAGGGAAGAAGGCCTGTGGGTCGTAAA…
>Anabaena_sp.|S000127668	GAAACGGAGAGTTTGATCCTGGCTCAGGATGAACGCTGGCGGTATGCTTAACACATGCAAGTCGAACGGTCTCTTCGGAGATAGTGGCGGACGGGTGAGTAACGCGTGAGAATCTAGCTTCAGGTCGGGGACAACCACTGGAAACGGTGGCTAATACCGGATGTGCCGAAAGGTGAAAGATTTATTGCCTGAAGATGAGCTCGCGTCTGATTAGCTAGTTGGTGTGGTAAGAGCGCACCAAGGCGACGATCAGTAGCTGGTCTGAGAGGATGATCAGCCACACTGGGACTGAGACACGGCCCAGACTCCTACGGGAGGCAGCAGTGGGGAATTTTCCGCAATGGGCGAAAGCCTGACGGAGCAATACCGCGTGAGGGAGGAAGGCTCTTGGGTTGTAAA…
>Anabaena_variabilis_ATCC_29413|S004064738	AAAACGGAGAGTTTGATCCTGGCTCAGGATGAACGCTGGCGGTATGCTTAACACATGCAAGTCGAACGGAATCTTCGGATTTAGTGGCGGACGGGTGAGTAACGCGTGAGAATCTAGCTCTAGGTCGGGGACAACCACTGGAAACGGTGGCTAATACCGGATGTGCCGAAAGGTGAAAGATTTATTGCCTAGAGATGAGCTCGCGTCTGATTAGCTAGTTGGTGTGGTAAGAGCGCACCAAGGCGACGATCAGTAGCTGGTCTGAGAGGATGATCAGCCACACTGGGACTGAGACACGGCCCAGACTCCTACGGGAGGCAGCAGTGGGGAATTTTCCGCAATGGGCGAAAGCCTGACGGAGCAATACCGCGTGAGGGAGGAAGGCTCTTGGGTTGTAAA…
>Synechocystis_sp._PCC_6803|S000117544	GGCGCTGTACACACCGCCCACACATGCAAGTCGAACGGAGTTCTTCGGAACTTAGTGGCGGACGGGTGAGTAACACGTGAGAACCTACCTTCAGAATGGGGACAACAGTTGGAAACGACTGCTAATACCCAATGTGCCGAAAGGTGAAAGATTTATCGTCTGAAGATGGGCTCGCGTCTGATTAGCTAGATGGTGGGGTAAGAGCCTACCATGGCAACGATCAGTAGCTGGTCTGAGAGGATGAGCAGCCACACTGGGACTGAGACACGGCCCAGACTCCTACGGGAGGCAGCAGTGGGGAATTTTCCGCAATGGGCGAAAGCCTGACGGAGCAATACCGCGTGAGGGAGGAAGGTCCTTGGATTGTAAACCTCTTTTATCAGGGAAGAAGTTCTGACG…
>Nostoc_punctiforme_PCC_73102|S001094662	AAAACGGAGAGTTTGATCCTGGCTCAGGATGAACGCTGGCGGTATGCTTAACACATGCAAGTCGAACGGTGTCTTCGGACACAGTGGCGGACGGGTGAGTAACGCGTGAGAATCTGGCTCTAGGTCTGGGACAACCACTGGAAACGGTGGCTAATACCGGATGTGCCGAGAGGTGAAAGGTTAACTGCCTAGAGATGAGCTCGCGTCTGATTAGCTAGTAGGTAGTGTAATGGACTACCTAGGCGACGATCAGTAGCTGGTTTGAGAAGACGATCAGCCACACTGGGACTGAGACACGGCCCAGACTCCTACGGGAGGCAGCAGTGGGGAATTTTCCGCAATGGGCGAAAGCCTGACGGAGCAATACCGCGTGAGGGAGGAAGGCTCTTGGGTCGTAAA…
>Synechococcus sp. PCC 7942|S000414198	GCTTAACACATGCAAGTCGAACGGGCTCTTCGGAGCTAGTGGCGGACGGGTGAGTAACGCGTGAGAATCTGCCTACAGGACGGGGACAACAGTTGGAAACGACTGCTAATACCCGATGTGCCGAGAGGTGAAACATTTATGGCCTGTACATGAGCTCGCGTCTGATTAGCTAGTTGGTGGGGTAAGGGCCTACCAAGGCGACGATCAGTAGCTGGTCTGAGAGGATGATCAGCCACACTGGGACTGAGACACGGCCCAGACTCCTACGGGAGGCAGCAGTGGGGAATTTTCCGCAATGGGCGCAAGCCTGACGGAGCAACGCCGCGTGGGGGAGGAAGGTTTTTGGACTGTAAACCCCTTTTCTCAGGGAAGAAGAAAGTGACGGTACCTGAGGAATAA…
>Leptolyngbya boryana|S000366334	GGAAACGGCTGCTAATACCGGATGTGCCGAAAGGTGAAAGATTAATTGCCTAGAGATGAGCTCGCGTCTGATTAGCTAGTTGGTGTTGTAAGGGACTACCAAGGCGACGATCAGTAGCTGGTCTGAGAGGACGATCAGCCACACTGGGACTGAGACACGGCCCAGACTCCTACGGGAGGCAGCAGTGGGGAATTTTCCGCAATGGGCGAAAGCCTGACGGAGCAATACCGCGTGAGGGAGGAAGGCTCTTGGGTTGTAAACCTCTTTTCTCAAGGAAGAATACAATGACGGTACTTGAGGAATAAGCATCGGCTAACTCCGTGCCAGCAGCCGCGGTAATACGGAGGATGCAAGCGTTATCCGGAATGATTGGGCGTAAAGCGTCCGCAGGTGGCAATG…

## Sheet: Figure2 DE
Area	X	Y	Slice(hour)
0.127	48.005	31.045	100
0.646	22.624	31.984	100
0.061	8.881	35.543	100
0.054	62.055	36.497	100
0.473	38.629	36.845	100
0.393	62.001	37.094	100
0.006	60.679	37.019	100
0.111	46.393	37.468	100
0.541	35.894	38.453	100
0.03	59.235	38.364	100
0.011	46.411	38.47	100
0.181	50.536	39.503	100
0.029	48.824	40.193	100
0.008	46.596	40.359	100
0.021	49.614	40.449	100
0.01	48.669	40.448	100
0.007	47.548	40.478	100
0.012	50.229	40.657	100
0.029	47.469	40.759	100
0.038	47.134	40.885	100
0.008	48.519	40.992	100
0.114	44.042	41.754	100
0.832	47.499	41.953	100
0.019	49.456	41.822	100
0.006	49.237	42.008	100
0.003	50.284	42.164	100
0.035	48.994	42.485	100
0.027	49.563	42.612	100
1.515	46.748	43.305	100
0.08	43.985	43.164	100
0.044	48.539	43.123	100
0.012	50.655	43.156	100
0.11	49.193	43.361	100
0.026	43.104	43.308	100
0.004	50.225	43.274	100
1.768	44.336	44.252	100
0.035	42.519	43.55	100
0.001	41.83	43.43	100
0.039	50.879	43.589	100
0.045	43.486	43.765	100
0.021	49.936	44.17	100
0.097	53.76	44.311	100
14.259	47.005	46.461	100
0.033	50.595	44.253	100
0.158	51.539	44.584	100
0.067	45.223	44.486	100
0.008	42.492	44.942	100
0.002	50.41	45.433	100
0.169	42.58	45.759	100
0.003	50.884	45.61	100
0.501	36.175	46.21	100
0.002	42.186	45.824	100
0.004	50.736	45.871	100
0.035	57.66	46.058	100
0.288	43.68	46.283	100
0.002	51.709	46.211	100
0.015	53.142	46.258	100
0.044	43.086	46.381	100
0.004	41.416	46.345	100
0.011	42.589	46.425	100
0.001	52.46	46.452	100
0.081	51.692	46.67	100
0.001	42.683	46.582	100
0.221	50.897	46.975	100
0.015	41.998	46.841	100
0.057	52.77	46.91	100
0.17	42.705	47.151	100
0.385	49.51	47.282	100
0.03	41.058	47.112	100
0.022	52.205	47.139	100
0.149	43.975	47.281	100
0.001	42.174	47.186	100
0.119	51.187	47.481	100
0.022	43.109	47.585	100
0.034	42.158	47.627	100
0.015	52.36	47.685	100
0.016	42.399	47.779	100
0.016	43.858	47.815	100
0.059	49.488	47.973	100
0.016	42.59	47.963	100
0.161	53.882	48.127	100
0.008	50.763	48.075	100
0.048	50.195	48.197	100
0.011	52.564	48.173	100
0.006	53.076	48.189	100
0.031	57.945	48.327	100
0.101	43.702	48.43	100
0.031	47.582	48.432	100
0.007	50.513	48.394	100
0.067	51.607	48.541	100
0.008	44.527	48.533	100
0.039	49.956	48.6	100
0.002	42.917	48.557	100
0.235	49.064	48.966	100
0.013	52.657	48.798	100
0.015	43.77	48.866	100
0.097	44.365	48.99	100
0.024	50.774	48.982	100
0.015	42.522	48.977	100
0.017	42.955	49.008	100
0.006	49.803	48.991	100
0.07	51.339	49.18	100
0.011	42.729	49.223	100
0.045	43.836	49.304	100
0.001	43.631	49.26	100
0.006	44.204	49.297	100
0.004	48.763	49.277	100
0.004	51.671	49.426	100
0.031	43.341	49.511	100
0.004	48.143	49.595	100
0.024	44.899	49.718	100
0.024	51.248	49.738	100
0.012	41.786	49.732	100
0.001	50.907	49.805	100
0.007	48.963	50.057	100
0.024	50.563	50.118	100
0.025	43.998	50.143	100
0.004	49.808	50.11	100
0.05	37.204	50.302	100
0.013	44.807	50.25	100
0.066	44.564	50.383	100
0.007	42.223	50.319	100
0.004	45.404	50.303	100
0.007	44.001	50.449	100
0.019	45.127	50.499	100
0.032	50.651	50.53	100
0.708	51.511	51.062	100
0.002	48.486	50.477	100
0.002	49.047	50.493	100
0.005	45.455	51.143	100
0.415	32.418	51.808	100
0.042	47.938	52.034	100
0.001	50.576	51.938	100
0.028	46.836	53.111	100
0.029	43.033	61.03	100
0.502	41.704	61.606	100
0.203	49.828	62.208	100
0.248	47.425	19.241	200
1.144	18.881	20.773	200
0.013	25.506	21.33	200
0.01	28.481	21.533	200
0.001	28.997	22.183	200
0.064	25.045	22.442	200
0.007	26.013	22.426	200
0.002	32.54	22.799	200
0.105	42.549	23.569	200
0.081	22.949	23.545	200
0.003	30.494	23.593	200
0.002	27.018	23.771	200
0.083	22.972	24.322	200
0.006	22.038	24.436	200
0.07	21.766	24.555	200
0.003	32.338	24.482	200
0.008	21.504	24.753	200
0.034	22.55	24.983	200
0.032	22.586	25.273	200
0.128	41.66	25.495	200
0.015	22.085	25.64	200
0.011	22.303	26.193	200
0.098	21.778	26.908	200
0.074	21.437	27.285	200
0.195	21.82	27.864	200
0.008	22.367	27.591	200
0.002	20.212	27.614	200
0.001	21.508	27.824	200
0.006	37.033	27.894	200
0.025	20.618	28.075	200
0.062	21.35	28.397	200
0.002	22.941	28.511	200
0.015	22.076	28.629	200
0.011	56.633	28.991	200
0.026	21.602	29.417	200
0.006	21.915	29.487	200
0.08	50.385	29.816	200
0.002	55.327	29.755	200
0.002	53.017	29.767	200
0.073	45.189	29.92	200
0.022	53.039	29.916	200
0.013	54.643	29.901	200
0.113	53.779	30.21	200
0.03	45.557	30.391	200
0.007	36.725	30.412	200
0.039	53.514	30.778	200
0.073	22.119	31.019	200
0.035	54.778	31.038	200
0.343	57.839	31.206	200
0.088	51.551	31.45	200
0.013	39.782	31.54	200
0.061	22.673	31.693	200
0.09	35.168	31.802	200
0.003	20.645	31.727	200
0.065	22.921	32.391	200
0.101	38.864	32.515	200
0.043	53.208	32.568	200
0.045	24.053	32.599	200
0.003	21.877	32.571	200
0.195	53.604	32.879	200
0.003	23.138	32.689	200
0.183	18.359	33.125	200
0.104	49.659	33.101	200
0.043	38.581	33.067	200
0.088	57.966	33.178	200
0.01	43.78	33.048	200
0.006	51.059	33.153	200
0.102	54.183	33.313	200
0.073	22.7	33.459	200
0.104	52.193	33.458	200
0.011	23.329	33.418	200
0.034	40.842	33.81	200
0.003	30.312	33.832	200
0.016	23.979	33.881	200
0.382	28.724	34.245	200
0.01	54.15	34.116	200
0.016	24.405	34.279	200
0.001	49.888	34.27	200
0.24	52.326	34.534	200
0.156	54.836	34.783	200
0.117	55.657	34.964	200
0.001	37.138	34.708	200
0.096	60.215	34.946	200
0.111	47.449	35.13	200
0.002	60.549	34.953	200
0.016	62.712	35.173	200
0.078	27.42	35.291	200
0.021	58.453	35.23	200
0.065	8.87	35.532	200
0.095	62.536	35.513	200
0.13	26.174	35.662	200
0.491	59.632	35.858	200
0.199	55.167	35.813	200
0.075	35.307	35.697	200
0.034	63.92	35.759	200
0.025	39.714	35.756	200
0.004	44.615	35.704	200
0.111	47.664	35.987	200
0.006	25.7	35.855	200
0.011	48.566	35.883	200
0.002	60.944	35.917	200
0.315	61.334	36.208	200
0.189	39.468	36.158	200
0.017	26.923	36.057	200
0.026	49.178	36.097	200
0.058	41.032	36.205	200
1.52	38.614	36.825	200
0.323	40.404	36.453	200
0.001	45.231	36.166	200
0.048	62.945	36.36	200
0.047	63.491	36.363	200
0.103	61.942	36.457	200
0.026	59.839	36.473	200
0.037	46.31	36.563	200
0.002	35.878	36.494	200
0.007	49.15	36.539	200
0.035	47.169	36.648	200
0.03	29.727	36.763	200
0.251	48.599	36.993	200
0.817	61.987	37.171	200
0.242	60.728	37.03	200
0.954	46.064	37.436	200
0.01	51.804	37.018	200
0.011	60.007	37.046	200
0.011	30.894	37.056	200
0.013	27.587	37.152	200
0.045	64.213	37.272	200
0.074	34.599	37.37	200
0.025	42.548	37.328	200
0.124	59.295	37.499	200
0.141	28.173	37.557	200
0.385	40.635	38.006	200
0.33	42.804	38.001	200
1.245	35.69	38.472	200
0.251	39.903	38.063	200
0.158	61.42	38.025	200
0.377	44.521	38.233	200
0.072	30.474	38.133	200
0.04	62.206	38.158	200
0.456	46.432	38.481	200
0.181	49.324	38.456	200
0.142	43.363	38.563	200
0.108	41.849	38.538	200
0.955	53.38	38.958	200
0.009	33.525	38.46	200
0.184	38.994	38.776	200
0.167	31.846	38.857	200
0.117	61.988	38.856	200
0.183	34.427	39.018	200
0.031	58.077	39.009	200
0.064	61.412	39.087	200
0.147	32.332	39.279	200
0.477	50.466	39.47	200
0.225	43.922	39.518	200
0.098	57.673	39.501	200
0.004	59.807	39.377	200
0.011	59.816	39.792	200
0.402	44.904	40.145	200
0.541	51.043	40.436	200
0.163	42.613	40.253	200
0.385	46.602	40.399	200
0.247	49.611	40.38	200
22.293	47.261	45.289	200
0.221	32.327	40.478	200
0.019	43.197	40.303	200
1.24	67.78	40.763	200
0.011	31.005	40.358	200
0.076	28.985	40.464	200
0.06	39.573	40.522	200
0.159	50.186	40.659	200
0.488	65.914	40.835	200
0.025	40.27	40.638	200
0.257	38.707	40.896	200
0.294	56.902	41.306	200
0.029	52.076	41.146	200
0.067	54.113	41.348	200
0.11	36.499	41.691	200
0.408	50.572	42.005	200
0.002	31.983	41.587	200
0.026	32.312	42.04	200
0.162	42.522	42.435	200
0.263	52.225	42.506	200
0.398	53.546	42.722	200
0.057	58.556	42.42	200
0.034	56.451	42.475	200
0.13	55.955	43.076	200
0.004	35.944	43	200
0.158	54.511	43.313	200
0.252	33.075	43.349	200
0.212	52.416	43.412	200
3.165	44.181	44.245	200
0.097	57.855	43.351	200
0.09	55.178	43.433	200
0.002	50.785	43.304	200
0.004	50.946	43.379	200
0.013	61.231	43.46	200
0.029	59.45	43.837	200
0.665	53.969	44.19	200
0.013	56.823	43.898	200
0.065	69.418	44.001	200
0.532	57.041	44.464	200
0.003	49.957	44.169	200
0.222	29.16	44.464	200
0.014	45.905	44.336	200
0.197	58.073	44.514	200
0.002	55.861	44.366	200
0.009	44.981	44.799	200
0.092	60.26	44.965	200
0.253	58.218	45.392	200
0.102	56.527	45.358	200
0.042	30.869	45.669	200
0.516	57.426	45.944	200
0.393	42.768	45.978	200
0.025	50.968	45.78	200
0.001	53.846	45.729	200
0.017	65.31	46.096	200
0.393	58.921	46.583	200
0.63	43.403	46.894	200
0.131	57.019	46.767	200
0.005	33.302	46.603	200
0.062	49.885	46.706	200
0.103	60.762	46.762	200
1.523	41.977	47.745	200
0.012	33.037	46.854	200
0.007	45.377	46.997	200
0.404	51.246	47.46	200
0.161	34.516	47.412	200
0.048	58.064	47.444	200
0.002	61.205	47.495	200
0.008	51.669	47.82	200
0.151	50.692	48.074	200
0.032	52.555	48.053	200
0.003	45.933	48.009	200
0.002	45.998	48.036	200
0.013	32.193	48.154	200
0.262	42.662	48.393	200
0.449	43.669	48.559	200
0.001	46.132	48.158	200
0.711	45.657	48.657	200
0.004	50.069	48.22	200
0.024	57.383	48.274	200
0.232	51.594	48.493	200
0.07	28.517	48.508	200
0.008	50.23	48.522	200
0.602	52.586	49.137	200
0.038	54.589	48.677	200
0.256	56.918	49.056	200
0.129	50.761	48.999	200
0.001	55.766	48.786	200
1.306	69.929	49.436	200
0.231	38.316	49.439	200
0.309	51.054	49.717	200
0.161	41.158	49.872	200
0.035	57.512	49.739	200
0.32	43.894	50.214	200
0.108	37.148	50.175	200
0.351	42.888	50.425	200
0.002	45.859	50.113	200
0.258	41.625	50.601	200
0.008	38.523	50.409	200
0.045	44.443	50.47	200
0.165	56.522	50.601	200
1.193	51.654	51.1	200
0.014	53.398	50.637	200
0.06	54.457	50.91	200
0.009	56.311	50.947	200
0.047	30.512	51.017	200
0.015	30.766	51.362	200
0.008	39.122	51.568	200
0.248	32.43	51.914	200
0.06	47.657	51.953	200
1.589	42.276	52.646	200
0.038	56.894	52.012	200
0.243	53.349	52.219	200
0.212	49.43	52.216	200
0.192	30.322	52.414	200
0.003	31.765	52.261	200
0.015	47.957	52.306	200
0.051	54.362	52.604	200
0.019	54.601	52.983	200
0.001	39.022	53.017	200
0.152	32.731	53.228	200
0.103	48.162	53.247	200
0.224	51.831	53.554	200
0.008	48.893	53.277	200
0.049	49.312	53.379	200
0.08	31.353	53.476	200
0.005	47.538	53.381	200
0.003	53.514	53.408	200
0.219	52.638	53.668	200
0.011	45.472	53.55	200
0.009	34.384	53.765	200
0.137	51.12	53.99	200
0.065	40.215	53.985	200
0.119	35.851	54.052	200
0.012	32.594	54.099	200
0.12	46.843	54.412	200
0.053	46.107	54.403	200
0.063	48.169	54.448	200
0.057	57.271	54.486	200
0.014	46.456	54.393	200
0.004	54.379	54.439	200
0.033	49.626	54.517	200
0.137	48.677	54.653	200
0.06	59.419	54.653	200
0.022	56.98	54.622	200
0.181	47.34	54.943	200
0.364	50.959	55.058	200
0.009	51.901	55.037	200
0.49	30.312	55.474	200
0.02	53.913	55.102	200
0.021	42.909	55.167	200
0.018	52.656	55.19	200
0.529	16.848	56.022	200
0.176	49.146	55.561	200
0.051	44.135	55.824	200
0.005	45.974	55.836	200
0.03	46.635	56.112	200
0.289	49.538	56.316	200
0.02	41.849	56.172	200
0.021	45.952	56.168	200
0.381	36.801	56.461	200
0.457	22.863	56.59	200
0.093	47.14	56.468	200
0.136	49.233	56.861	200
0.051	54.864	56.811	200
0.267	57.167	57.201	200
0.061	43.723	57.16	200
0.045	43.907	57.5	200
0.076	38.627	57.81	200
0.026	38.007	57.782	200
0.189	51.557	58.116	200
0.06	31.661	58.265	200
0.191	46.902	58.374	200
0.067	48.03	58.436	200
0.06	42.319	59.191	200
0.003	49.924	59.345	200
0.006	49.719	59.802	200
0.001	45.279	59.795	200
1.438	39.448	60.832	200
0.007	49.12	60.633	200
0.092	23.003	61.062	200
0.075	41.913	61.075	200
0.177	43.069	61.152	200
0.247	44.923	61.308	200
0.02	42.196	61.135	200
0.184	49.391	61.349	200
0.002	48.881	61.341	200
0.017	48.793	61.45	200
0.013	42.161	61.533	200
0.031	52.112	61.732	200
0.012	42.876	61.785	200
0.656	49.715	62.186	200
0.015	50.845	61.833	200
0.01	44.625	61.937	200
0.003	42.723	62.204	200
0.023	51.848	62.366	200
0.004	41.084	62.757	200
0.043	51.196	62.911	200
0.004	48.573	62.847	200
0.002	51.974	63.018	200
0.063	42.284	63.254	200
0.037	51.314	63.235	200
0.004	41.152	63.19	200
0.016	41.299	63.303	200
0.119	58.816	63.452	200
0.002	51.903	63.362	200
0.067	47.99	63.542	200
0.021	48.524	63.494	200
0.133	45.086	63.82	200
0.115	49.203	63.866	200
0.019	44.54	64.045	200
0.048	48.815	64.276	200
0.002	46.547	64.179	200
0.117	45.667	64.48	200
0.002	51.085	64.381	200
0.007	45.246	64.63	200
0.026	42.169	64.741	200
0.172	43.793	65.016	200
0.003	45.132	64.774	200
0.115	42.564	64.95	200
0.13	44.545	65.265	200
0.004	43.901	65.322	200
0.003	45.501	65.428	200
0.038	44.891	65.587	200
0.009	44.2	65.613	200
0.016	43.13	66.173	200
0.431	25.671	66.588	200
0.063	26.425	66.395	200
0.003	25.02	66.409	200
0.136	28.618	67.318	200
0.807	21.199	67.842	200
0.039	25.154	68.289	200
0.304	42.023	69.398	200
0.153	43.976	69.627	200
0.035	24.514	71.63	200
0.813	25.708	72.756	200
1.314	59.303	72.653	200
0.566	26.559	74.043	200
0.037	31.134	74.077	200
1.037	29.533	76.977	200
0.002	21.146	77.931	200

## Sheet: Figure3 AB
X	Y	Slice(hour)	Area(pixel)	Area(x105µm2)	vector x	vector y	vectorsize	velocity(µm/sec)	theta
1714.29	1788.83	70	666	4.75474	-33.568	-2.724	33.6783	0.249962	0.0427584
1680.72	1786.1	71	676	4.82613	-32.678	-4.064	32.9297	0.244406	0.0560436
1648.05	1782.04	72	671	4.79043	-31.843	-5.787	32.3646	0.240211	0.0476948
1616.2	1776.25	73	704	5.02603	-30.768	-7.122	31.5815	0.2344	0.0525533
1585.43	1769.13	74	687	4.90466	-29.672	-8.533	30.8746	0.229153	0.0675982
1555.76	1760.6	75	711	5.076	-32.023	-11.603	34.0603	0.252797	0.0480285
1523.74	1748.99	76	706	5.04031	-28.903	-12.072	31.3228	0.232479	0.0303093
1494.84	1736.92	77	711	5.076	-27.56	-12.505	30.2643	0.224623	0.018023
1467.28	1724.42	78	728	5.19737	-27.169	-12.923	30.0859	0.223299	0.0247072
1440.11	1711.49	79	737	5.26162	-26.124	-13.227	29.2817	0.21733	0.0282267
1413.98	1698.27	80	757	5.40441	-25.814	-13.999	29.3655	0.217952	0.0304495
1388.17	1684.27	81	765	5.46152	-24.86	-14.478	28.7686	0.213522	0.0142268
1363.31	1669.79	82	761	5.43297	-24.593	-14.795	28.7003	0.213015	0.00841418
1338.72	1654.99	83	761	5.43297	-24.531	-14.478	28.4848	0.211415	0.00678934
1314.18	1640.52	84	750	5.35444	-25.341	-14.725	29.3086	0.21753	0.0172246
1288.84	1625.79	85	742	5.29732	-23.771	-14.366	27.7749	0.206146	0.0250781
1265.07	1611.42	86	777	5.54719	-24.457	-15.631	29.0254	0.215428	0.0151934
1240.62	1595.79	87	778	5.55433	-24.155	-15.96	28.9514	0.214879	0.0120933
1216.46	1579.83	88	791	5.64714	-24.457	-15.738	29.0831	0.215856	0.00375759
1192	1564.1	89	817	5.83276	-24.771	-16.072	29.5281	0.219159	0.00715682
1167.23	1548.02	90	809	5.77565	-24.783	-16.333	29.681	0.220294	0.0217278
1142.45	1531.69	91	801	5.71854	-24.184	-16.703	29.3914	0.218145	0.0222541
1118.27	1514.99	92	812	5.79707	-24.356	-17.635	30.0701	0.223181	0.0434715
1093.91	1497.35	93	824	5.88274	-23.394	-18.54	29.8498	0.221547	0.0103878
1070.52	1478.81	94	814	5.81135	-23.735	-19.215	30.538	0.226654	0.0473261
1046.78	1459.6	95	848	6.05408	-22.597	-20.136	30.2669	0.224642	0.0492236
1024.18	1439.46	96	845	6.03266	-21.312	-20.961	29.8926	0.221864	0.0581715
1002.87	1418.5	97	845	6.03266	-20.045	-22.151	29.8742	0.221728	0.0715807
982.827	1396.35	98	862	6.15403	-18.228	-23.296	29.5798	0.219543	0.0707803
964.599	1373.05	99	870	6.21114	-16.626	-24.662	29.7429	0.220753	0.104237
947.973	1348.39	100	874	6.2397	-13.634	-25.627	29.0281	0.215448	0.0877701
934.339	1322.77	101	880	6.28254	-11.066	-26.089	28.3389	0.210333	0.0757436
923.273	1296.68	102	874	6.2397	-8.931	-26.469	27.9351	0.207336	0.0921174
914.342	1270.21	103	887	6.33251	-6.319	-26.592	27.3325	0.202863	0.0874784
908.023	1243.62	104	901	6.43246	-4.01	-27.304	27.5969	0.204825	0.106813
904.013	1216.31	105	893	6.37535	-1.029	-26.365	26.3851	0.195831	0.0594239
902.984	1189.95	106	910	6.49671	0.537	-26.301	26.3065	0.195248	0.0968327
903.521	1163.64	107	909	6.48958	3.058	-25.962	26.1415	0.194023	0.0581616
906.579	1137.68	108	923	6.58952	4.446	-25.086	25.4769	0.189091	0.102736
911.025	1112.6	109	949	6.77515	7.051	-24.693	25.68	0.190598	0.0713746
918.076	1087.9	110	916	6.53955	8.682	-23.82	25.3529	0.18817	0.121786
926.758	1064.08	111	927	6.61808	11.508	-22.582	25.3452	0.188114	0.0931598
938.266	1041.5	112	933	6.66092	13.466	-21.267	25.1718	0.186826	0.111698
951.732	1020.24	113	951	6.78942	16.009	-19.953	25.5814	0.189867	0.0977404
967.741	1000.28	114	939	6.70375	18.188	-18.611	26.0225	0.193141	0.109926
985.929	981.671	115	950	6.78228	20.267	-16.624	26.2128	0.194552	0.114645
1006.2	965.047	116	970	6.92507	22.111	-14.245	26.3024	0.195218	0.128106
1028.31	950.802	117	1001	7.14639	23.837	-11.345	26.3991	0.195935	0.0996285
1052.14	939.457	118	988	7.05358	25.274	-9.071	26.8525	0.199301	0.127078
1077.42	930.386	119	984	7.02502	26.117	-5.772	26.7472	0.198519	0.129769
1103.54	924.614	120	1005	7.17494	26.84	-2.361	26.9436	0.199977	0.100787
1130.38	922.253	121	999	7.13211	27.36	0.357	27.3623	0.203084	0.101332
1157.73	922.61	122	1006	7.18208	26.819	3.081	26.9954	0.200361	0.0903405
1184.55	925.691	123	1050	7.49621	26.504	5.503	27.0693	0.200909	0.0703107
1211.06	931.194	124	1066	7.61044	26.653	7.521	27.6938	0.205545	0.050354
1237.71	938.715	125	1033	7.37484	25.722	8.678	27.1464	0.201482	0.034218
1263.43	947.393	126	1061	7.57474	25.272	9.501	26.9989	0.200387	0.0390307
1288.7	956.894	127	1077	7.68897	24.519	10.327	26.605	0.197464	0.0595163
1313.22	967.221	128	1092	7.79606	24.003	11.837	26.763	0.198636	0.0483213
1337.23	979.058	129	1095	7.81748	22.883	12.694	26.1681	0.194221	0.0538553
1360.11	991.752	130	1119	7.98882	21.938	13.764	25.8983	0.192219	0.0471886
1382.05	1005.52	131	1126	8.03879	21.347	14.841	25.999	0.192966	0.0617968
1403.39	1020.36	132	1115	7.96026	20.056	15.867	25.5735	0.189808	0.0690281
1423.45	1036.22	133	1146	8.18158	19.144	17.422	25.8847	0.192118	0.0428952
1442.6	1053.65	134	1138	8.12446	18.332	18.18	25.8181	0.191623	0.0505667
1460.93	1071.83	135	1149	8.20299	17.249	18.929	25.6093	0.190073	0.0401646
1478.18	1090.76	136	1165	8.31722	16.689	19.861	25.9419	0.192542	0.000578407
1494.87	1110.62	137	1159	8.27439	16.682	19.876	25.9489	0.192594	0.017241
1511.55	1130.49	138	1180	8.42431	16.765	20.689	26.6289	0.197641	0.0127806
1528.31	1151.18	139	1190	8.4957	17.374	20.889	27.17	0.201657	0.00429782
1545.69	1172.07	140	1225	8.74558	17.874	21.679	28.0973	0.20854	0.0404878
1563.56	1193.75	141	1220	8.70988	18.644	20.834	27.9581	0.207506	0.0368437
1582.2	1214.58	142	1236	8.82411	19.575	20.316	28.2121	0.209391	0.0398657
1601.78	1234.9	143	1250	8.92406	20.766	19.9	28.7617	0.213471	0.0174131
1622.55	1254.8	144	1229	8.77413	20.315	20.158	28.6189	0.212411	0.0115044
1642.86	1274.96	145	1262	9.00973	20.367	20.68	29.0255	0.215428	0.0411891
1663.23	1295.64	146	1259	8.98831	19.635	21.652	29.2291	0.21694	0.00404976
1682.86	1317.29	147	1288	9.19535	19.456	21.63	29.0928	0.215928	0.0278801
1702.32	1338.92	148	1291	9.21677	18.678	21.967	28.8343	0.21401	0.00150188
1721	1360.89	149	1278	9.12396	18.283	21.568	28.2745	0.209855	0.00367696
1739.28	1382.45	150	1293	9.23105	18.116	21.531	28.1385	0.208845	0.0121384
1757.39	1403.98	151	1299	9.27388	17.784	20.623	27.2319	0.202117	0.0248789
1775.18	1424.61	152	1319	9.41667	18.994	20.949	28.2778	0.209879	0.17171
1794.17	1445.56	153	1335	9.53089	27.511	21.466	34.8948	0.258991	0.459952
1821.68	1467.02	154	1332	9.50948	42.874	8.809	43.7696	0.32486	0.580948
1864.56	1475.83	155	1318	9.40953	44.456	-17.669	47.8386	0.35506	0.444119
1909.01	1458.16	156	1329	9.48806	30.116	-32.433	44.2592	0.328494	0.325904
1939.13	1425.73	157	1319	9.41667	14.146	-31.468	34.5014	0.256071	0.219972
1953.28	1394.26	158	1323	9.44522	5.931	-28.888	29.4906	0.21888	0.212141
1959.21	1365.37	159	1327	9.47378	-0.268	-27.787	27.7883	0.206246	0.181248
1958.94	1337.59	160	1346	9.60943	-5.098	-26.381	26.8691	0.199423	0.171754
1953.84	1311.21	161	1362	9.72365	-9.225	-24.313	26.0043	0.193005	0.125917
1944.62	1286.89	162	1361	9.71651	-12.217	-22.984	26.0292	0.19319	0.140072
1932.4	1263.91	163	1371	9.78791	-15.317	-21.068	26.0475	0.193326	0.10945
1917.08	1242.84	164	1394	9.95211	-18.088	-19.886	26.8818	0.199518	0.114559
1898.99	1222.95	165	1408	10.0521	-20.476	-17.892	27.1917	0.201818	0.104132
1878.52	1205.06	166	1404	10.0235	-22.604	-15.934	27.6556	0.205261	0.0907534
1855.91	1189.13	167	1419	10.1306	-24.614	-14.2	28.4164	0.210907	0.0715963
1831.3	1174.93	168	1405	10.0306	-25.868	-12.549	28.7512	0.213393	0.0914521
1805.43	1162.38	169	1434	10.2377	-27.24	-10.26	29.1082	0.216042	0.060272
1778.19	1152.12	170	1459	10.4162	-28.004	-8.661	29.3127	0.217561	0.0816779
1750.19	1143.46	171	1475	10.5304	-28.805	-6.389	29.505	0.218988	0.0537241
1721.38	1137.07	172	1445	10.3162	-30.046	-4.989	30.4574	0.226056	0.0581201
1691.34	1132.08	173	1481	10.5732	-30.479	-3.256	30.6524	0.227504	0.0511256
1660.86	1128.83	174	1494	10.666	-30.729	-1.701	30.776	0.228421	0.0212171
1630.13	1127.12	175	1489	10.6303	-31.53	-1.075	31.5483	0.234153	0.00581435
1598.6	1126.05	176	1500	10.7089	-32.715	-0.925	32.7281	0.242909	0.0657192
1565.88	1125.12	177	1496	10.6803	-37.342	-3.52	37.5075	0.278383	0.0335522
1528.54	1121.6	178	1514	10.8088	-49.082	-6.294	49.4839	0.367272	0.0361684
1479.46	1115.31	179	1524	10.8802	-43.296	-3.967	43.4774	0.322691	0.0128675
1436.16	1111.34	180	1486	10.6089	-31.501	-2.478	31.5983	0.234524	0.00806419
1404.66	1108.87	181	1504	10.7374	-31.93	-2.771	32.05	0.237877	0.0135082
1372.73	1106.09	182	1500	10.7089	-30.704	-3.083	30.8584	0.229032	0.0308736
1342.03	1103.01	183	1512	10.7945	-28.815	-3.795	29.0638	0.215713	0.0202725
1313.21	1099.22	184	1518	10.8374	-27.575	-4.202	27.8933	0.207026	0.0296922
1285.64	1095.01	185	1530	10.923	-26.898	-4.92	27.3443	0.20295	0.0409961
1258.74	1090.09	186	1555	11.1015	-27.231	-6.144	27.9155	0.20719	0.0280922
1231.51	1083.95	187	1575	11.2443	-26.854	-6.857	27.7156	0.205707	0.0384087
1204.66	1077.09	188	1552	11.0801	-26.857	-7.968	28.0141	0.207922	0.0626704
1177.8	1069.12	189	1554	11.0944	-26.64	-9.757	28.3706	0.210568	0.0336693
1151.16	1059.37	190	1576	11.2515	-26.323	-10.659	28.3992	0.21078	0.061533
1124.84	1048.71	191	1606	11.4656	-26.114	-12.495	28.9494	0.214864	0.0560186
1098.72	1036.21	192	1627	11.6156	-28.573	-15.695	32.5998	0.241958	0.0188496
1070.15	1020.52	193	1651	11.7869	-38.99	-20.47	44.0368	0.326843	0.0878027
1031.16	1000.05	194	1685	12.0296	-57.236	-23.906	62.0279	0.460374	0.0040929
973.923	976.143	195	1747	12.4723	-54.986	-23.231	59.692	0.443037	0.0794304
918.937	952.912	196	1616	11.537	-36.964	-19.205	41.6554	0.309168	0.0706176
881.973	933.707	197	1639	11.7012	-31.6	-19.365	37.0616	0.275073	0.0135511
850.373	914.342	198	1634	11.6655	-30.202	-19.076	35.7219	0.26513	0.007915
820.171	895.266	199	1639	11.7012	-29.217	-18.779	34.7316	0.25778	0.00620145
790.954	876.487	200	1676	11.9654	-28.362	-18.479	33.8508	0.251242	0.000207264

## Sheet: Figure S2
Rotating disk						Wandering cluster
	direction	area (um2)	area( x105um2)	velocity (um/s)			area (um2)	area( x105um2)	velocity (um/s)
1	CCW	194766	1.94766	0.403942		1	30079.7	0.300797	0.429012
2	CW	457426	4.57426	0.531638		2	46516.1	0.465161	0.321362
3	CW	162216	1.62216	0.656762		3	24923.2	0.249232	0.341049
4	CCW	139011	1.39011	0.433036		4	23311.8	0.233118	0.308726
5	CCW	99155.6	0.991556	0.593245		5	76273.5	0.762735	0.361473
6	CW	94106.5	0.941065	0.556887		6	28253.4	0.282534	0.307106
7	CCW	265453	2.65453	0.61951		7	24600.9	0.246009	0.269101
8	CW	19766.7	0.197667	0.736535		8	22452.3	0.224523	0.28106
9	CW	58010.8	0.580108	0.544998		9	33087.7	0.330877	0.421868
10	CW	26534.6	0.265346	0.567377		10	39963	0.39963	0.262122
1	CCW	665621	6.65621	0.580225		1	465376	4.65376	0.365395
2	CW	66497.6	0.664976	0.551318		2	328836	3.28836	0.276022
3	CCW	129235	1.29235	0.657681		3	74662.1	0.746621	0.289094
4	CW	316374	3.16374	0.374661		4	35773.4	0.357734	0.294701
5	CW	92280.2	0.922802	0.488295		5	43615.6	0.436156	0.299644
6	CW	30509.4	0.305094	0.824007		6	314655	3.14655	0.238269
7	CW	128483	1.28483	0.500052		7	57903.4	0.579034	0.10422
8	CW	31368.8	0.313688	0.693367		8	91635.6	0.916356	0.131061
9	CCW	72513.6	0.725136	0.450422		1	200782	2.00782	0.275928
10	CW	41252.2	0.412522	0.416867		2	83793.4	0.837934	0.114892
1	CCW	145242	1.45242	0.419609		3	190254	1.90254	0.200716
2	CW	209376	2.09376	0.294733		4	36203.1	0.362031	0.168179
3	CCW	147498	1.47498	0.366716		5	38566.5	0.385665	0.149435
4	CCW	322820	3.2282	0.231381		6	59407.4	0.594074	0.202285
5	CCW	342909	3.42909	0.304881		7	42971	0.42971	0.197706
6	CW	274048	2.74048	0.363345
7	CW	103345	1.03345	0.285343
8	CCW	87875.7	0.878757	0.369968
9	CCW	146209	1.46209	0.558601
10	CW	142986	1.42986	0.355948

## Sheet: Figure S3
	Area(µm2)	X(µm)	Y(µm)	velocity(µm/sec)	Slice
S3a	364917	51511.3	45765.6		84
	366218	52109.1	44952.6	0.280318	85
	368170	52988	44567.2	0.26658	86
	364917	53934.9	44624.1	0.263519	87
	390286	54780.6	45203	0.284646	88
	388985	55434.1	46239.4	0.340353	89
	369470	56088.3	47014.9	0.281834	90
	370121	56660	47808.6	0.271708	91
	377276	57167.7	48602.6	0.261793	92
	377276	57558.9	49438.2	0.256298	93
	374674	57742.4	50313.9	0.248514	94
	408499	57704	51368.9	0.293256	95
	376626	57699.8	52506.4	0.315971	96
	380529	57758.9	53571.4	0.296284	97
	377276	57828.9	54610.8	0.289386	98
	385732	57977.1	55607.2	0.279826	99
	391587	58177.1	56596	0.280213	100
	394839	58426.4	57562.1	0.277151	101
	397441	58690	58517.7	0.275372	102
	388985	58952.7	59475.8	0.27597	103
	399392	59191.4	60451	0.278884	104
	396140	59346.7	61561.7	0.311506	105
	407198	59497.1	62613.7	0.295212	106
	400043	59690.4	63639.1	0.289836	107
	403946	59934	64633.1	0.284295	108
	405897	60254.8	65582.7	0.278402	109
	407198	60675.5	66490	0.27781	110
	409800	61205.8	67327.2	0.275302	111
	415004	61884.6	68052.2	0.275863	112
	415004	62716.7	68604.7	0.277452	113
	409150	63661.9	68937.9	0.278411	114
	419557	64665.1	68981	0.278907	115
	415654	65632.8	68696.1	0.280204	116
	422810	66428.5	68083	0.279046	117
	422810	66906.9	67193.2	0.280616	118
	424761	66931.9	66204.2	0.274826	119
	429314	66467.1	65330.1	0.274999	120
	433217	65592	64860	0.275949	121
S3b	996530	47602.3	48677.6		97
	949045	46473.6	49146.8	0.33954	98
	908715	45343.9	49687.8	0.347936	99
	923676	44366.6	50243.5	0.312295	100
	934084	43426.7	50765	0.298564	101
	946443	42514.2	51269	0.289579	102
	951647	41627.1	51771.6	0.283212	103
	955550	40754.6	52291.6	0.282152	104
	979617	39887.1	52824.8	0.282849	105
	992627	39014.3	53371.2	0.286026	106
	992627	38134.8	53929.6	0.289387	107
	993277	37244.4	54493.7	0.29279	108
	1.00694e+06	36359.4	55074.7	0.29407	109
	1.0271e+06	35484.2	55673.9	0.294638	110
	1.03035e+06	34593	56290.2	0.300978	111
	1.03231e+06	33706.3	56912.6	0.300912	112
	1.03556e+06	32813.4	57542.6	0.303564	113
	1.0297e+06	31910.5	58181.3	0.307206	114
	1.05898e+06	30995.5	58803.9	0.307446	115
	1.05898e+06	30052	59405.6	0.31084	116
	1.07329e+06	29083.9	59981.4	0.312873	117
	1.05182e+06	28087.1	60519.3	0.314637	118
	1.05247e+06	27066.3	61029.3	0.31698	119
	1.05117e+06	26015.6	61493.2	0.319049	120
	1.06158e+06	24955.4	61907	0.31613	121
S3c	302471	49169	48545.4		97
	279705	49217.8	48641.4	0.0299042	98
	267996	49284.8	48797.3	0.0471352	99
	273200	48307.5	48045.4	0.34254	100
	255637	47125.7	48808.8	0.390794	101
	253035	45911.6	49109.2	0.347425	102
	254987	44795	48732.5	0.327342	103
	240026	43940	48277.6	0.269038	104
	228317	43084.8	48163.5	0.23965	105
	226366	42236.4	48177.3	0.235686	106
	228317	41446.8	48330.1	0.223423	107
	219210	40686.9	48621.9	0.226111	108
	225715	39961.4	48965.1	0.222918	109
	233521	39281.9	49344.4	0.21618	110
	233521	38620	49796.9	0.222717	111
	236773	37962.2	50264.9	0.224256	112
	239375	37304.3	50729.6	0.223749	113
	234822	36635.3	51194.7	0.22632	114
	247181	35960.6	51650.5	0.22616	115
	243929	35261.6	52087.9	0.229064	116
	251734	34535.3	52508.2	0.233079	117
	251084	33793.8	52912.1	0.234559	118
	251084	33051.5	53349.1	0.239268	119
	238725	32361.3	53856.3	0.237919	120
	238725	31749.8	54458.5	0.238404	121

## Sheet: Figure3 F
Trace	Mean	X	Y	Slice (10 s)			PIV	x	y	ux1	uy1	mag1
	903	359.669	189.003	1				48	48	0	0	0
	1026	356.334	190.335	2				80	48	0	0	0
	889	349.669	190.67	3				112	48	0	0	0
	953	346.334	190.67	4				144	48	0	0	0
	1090	342.334	191.67	5				176	48	0	0	0
	1425	337.002	192.67	6				208	48	0	0	0
	1103	333.002	192.335	7				240	48	0	0	0
	1337	329.002	192.335	8				272	48	0	0	0
	1011	323.669	193.335	9				304	48	0	0	0
	1345	321.002	193.67	10				336	48	0	0	0
	1349	316.334	194.003	11				368	48	0	0	0
	1309	313.002	194.335	12				400	48	-0.293584	-0.0524189	0.298227
	1128	308.334	195.003	13				432	48	-3.39054	0.0345507	3.39071
	1174	303.334	196.335	14				464	48	-2.95536	0.0169211	2.95541
	1060	297.669	197.003	15				496	48	-2.01635	-0.0230431	2.01648
	1371	294.334	197.67	16				528	48	-2.71084	-0.0133074	2.71088
	639	289.669	198.003	17				560	48	-3.73579	0.0217118	3.73585
	518	286.669	198.67	18				592	48	-3.66136	0.0141382	3.66138
	975	281.669	199.003	19				624	48	-3.80402	0.0141587	3.80404
	1256	276.669	199.67	20				656	48	-3.75701	0.013446	3.75704
	699	272.669	200.67	21				688	48	-4.014	0.0178984	4.01404
	959	268.002	200.67	22				720	48	-3.99109	0.00700711	3.9911
	1306	265.334	201.003	23				752	48	-3.75513	0.0144319	3.75515
	998	261.002	200.67	24				784	48	-3.86959	-0.00595303	3.8696
	1381	256.669	201.335	25				816	48	-3.69209	-0.0263691	3.69219
	866	251.669	202.335	26				848	48	-3.47608	-0.0409874	3.47632
	1358	248.001	202.67	27				880	48	-3.28422	-0.102584	3.28582
	1472	243.001	203.335	28				912	48	-3.73282	-0.128686	3.73504
	782	239.001	205.003	29				944	48	-2.59595	-0.0644757	2.59675
	1088	234.001	205.67	30				976	48	-0.205988	0.0332664	0.208657
	846	230.334	206.67	31				1008	48	0	0	0
	1227	226.669	206.67	32				1040	48	0	0	0
	825	221.334	207.335	33				1072	48	0	0	0
	1052	218.001	207.67	34				1104	48	0	0	0
	901	213.669	208.335	35				1136	48	0	0	0
	1102	209.669	208.67	36				1168	48	0	0	0
	944	204.334	210.003	37				1200	48	0	0	0
	1049	200.669	210.67	38				1232	48	0	0	0
	1035	196.669	212.67	39				1264	48	0	0	0
	1528	192.669	214.003	40				1296	48	0	0	0
	1260	189.669	213.003	41				1328	48	0	0	0
	1259	186.334	212.67	42				48	80	0	0	0
	859	180.669	214.003	43				80	80	0	0	0
	1016	176.334	214.335	44				112	80	0	0	0
	685	171.669	215.335	45				144	80	0	0	0
	934	167.669	215.67	46				176	80	0	0	0
	513	163.001	217.003	47				208	80	-0.238241	-0.131521	0.272134
	413	159.669	218.003	48				240	80	-0.0107048	-0.0884611	0.0891064
	760	156.334	219.003	49				272	80	-0.217647	-0.0899312	0.235495
	949	152.334	220.335	50				304	80	-0.234697	-0.0852118	0.249687
	708	147.001	221.67	51				336	80	-2.45314	-0.00789028	2.45316
	1580	143.669	222.003	52				368	80	-3.69311	0.0731065	3.69384
	1028	139.001	222.335	53				400	80	-3.61534	0.0759755	3.61614
	1048	135.669	223.003	54				432	80	-3.79053	0.0572154	3.79096
	868	130.334	224.335	55				464	80	-3.77757	0.0504429	3.77791
	938	128.669	223.67	56				496	80	-3.45506	0.0203018	3.45512
	596	124.001	224.335	57				528	80	-3.61296	0.0369791	3.61315
	1183	119.334	225.67	58				560	80	-3.84976	0.0489447	3.85007
	794	114.334	226.335	59				592	80	-3.86319	0.0558821	3.8636
	816	109.001	227.003	60				624	80	-3.88065	0.0718795	3.88131
	1329	405.002	231.67	1				656	80	-3.77657	0.020529	3.77662
	1523	398.669	232.67	2				688	80	-3.86258	0.00143515	3.86258
	1934	395.002	232.67	3				720	80	-3.85108	0.0016203	3.85108
	1587	390.669	233.335	4				752	80	-4.02937	-0.018434	4.02942
	1361	384.334	233.67	5				784	80	-3.95989	-0.0464594	3.96016
	2176	381.669	234.335	6				816	80	-3.65527	-0.0656677	3.65586
	1973	378.334	234.67	7				848	80	-3.76691	-0.0639491	3.76745
	1466	374.334	235.67	8				880	80	-3.57691	-0.0866161	3.57796
	2143	369.002	235.67	9				912	80	-3.06954	-0.0696998	3.07033
	1756	366.334	236.335	10				944	80	-3.58921	-0.118263	3.59116
	1259	362.334	237.335	11				976	80	-3.41984	-0.0453225	3.42014
	988	358.002	239.335	12				1008	80	-3.07507	-0.000798898	3.07507
	1096	352.334	240.335	13				1040	80	-0.226355	0.185595	0.292715
	1143	349.002	239.335	14				1072	80	0	0	0
	1592	344.669	239.67	15				1104	80	0	0	0
	899	340.669	240.335	16				1136	80	0	0	0
	923	337.002	241.003	17				1168	80	0	0	0
	836	333.002	241.003	18				1200	80	0	0	0
	1097	327.334	241.67	19				1232	80	0	0	0
	1644	325.002	241.003	20				1264	80	0	0	0
	1564	318.002	242.335	21				1296	80	0	0	0
	1632	317.669	242.67	22				1328	80	0	0	0
	739	312.334	243.003	23				48	112	0	0	0
	1356	307.002	243.003	24				80	112	0	0	0
	1606	304.002	244.003	25				112	112	0	0	0
	1703	298.669	245.003	26				144	112	-0.458579	-0.428109	0.627353
	1810	293.002	245.003	27				176	112	-0.146233	-0.197925	0.246086
	1080	290.002	246.003	28				208	112	-0.386971	-0.180103	0.426829
	1527	287.002	247.67	29				240	112	-0.383886	-0.190828	0.4287
	1207	281.002	248.335	30				272	112	-2.73187	0.0984504	2.73364
	1662	278.002	247.335	31				304	112	-3.26245	0.0739698	3.26328
	1219	273.002	247.67	32				336	112	-3.37072	0.0997798	3.37219
	1463	269.669	248.335	33				368	112	-3.74998	0.154335	3.75315
	1750	266.002	249.003	34				400	112	-3.745	0.141669	3.74768
	1474	262.669	250.335	35				432	112	-3.8373	0.144012	3.84
	1324	258.334	251.003	36				464	112	-3.86002	0.221546	3.86637
	1479	254.334	251.003	37				496	112	-3.82203	0.246045	3.82994
	1299	250.334	252.003	38				528	112	-3.77026	0.253665	3.77879
	1911	245.669	252.003	39				560	112	-3.8246	0.213547	3.83055
	1216	241.001	253.335	40				592	112	-3.87849	0.182214	3.88277
	977	237.334	254.003	41				624	112	-3.87646	0.154269	3.87953
	1085	233.334	255.67	42				656	112	-3.85191	0.0542848	3.85229
	1359	230.334	255.67	43				688	112	-3.92544	0.0680758	3.92603
	1501	226.334	257.003	44				720	112	-3.95844	0.0146402	3.95846
	1119	218.001	257.003	45				752	112	-4.06427	-0.0797488	4.06505
	1293	215.001	257.003	46				784	112	-3.95926	-0.110506	3.9608
	2005	211.334	257.67	47				816	112	-3.78648	-0.0958497	3.7877
	1338	207.669	257.67	48				848	112	-3.94697	-0.118391	3.94875
	1062	202.334	259.003	49				880	112	-3.88088	-0.137174	3.8833
	1027	198.001	259.67	50				912	112	-3.72429	-0.11286	3.72599
	1444	195.669	259.67	51				944	112	-3.82367	-0.16323	3.82715
	1671	192.334	261.003	52				976	112	-3.70194	-0.199658	3.70732
	1132	189.334	262.335	53				1008	112	-3.17844	-0.0656766	3.17912
	1295	186.001	263.335	54				1040	112	-2.7753	-0.0532139	2.77581
	1135	181.669	264.335	55				1072	112	-3.08608	0.0817075	3.08716
	893	177.669	265.67	56				1104	112	0	0	0
	768	174.001	266.335	57				1136	112	0	0	0
	1121	169.334	267.335	58				1168	112	0	0	0
	940	167.001	268.003	59				1200	112	0	0	0
	666	162.334	268.003	60				1232	112	0	0	0
	1543	856.336	251.67	1				1264	112	0	0	0
	2014	851.003	251.67	2				1296	112	0	0	0
	1175	846.336	250.335	3				1328	112	0	0	0
	1244	842.336	250.67	4				48	144	0	0	0
	1322	838.336	250.335	5				80	144	-0.0999182	-0.0652614	0.119343
	1718	833.003	251.003	6				112	144	-0.184691	-0.110085	0.215011
	1952	828.336	249.67	7				144	144	-0.292946	-0.213344	0.362399
	1884	823.003	249.335	8				176	144	-0.33922	-0.310554	0.459906
	1622	819.003	249.67	9				208	144	-1.5	-0.203192	1.5137
	1108	816.671	249.67	10				240	144	-2.6621	0.210466	2.67041
	1764	811.336	250.003	11				272	144	-3.64882	0.487875	3.68129
	1935	806.336	249.335	12				304	144	-3.74942	0.458872	3.77739
	1448	801.671	249.335	13				336	144	-3.61538	0.495459	3.64917
	721	798.003	249.335	14				368	144	-3.76224	0.454286	3.78956
	644	794.336	249.335	15				400	144	-3.89591	0.380602	3.91446
	1343	789.336	249.003	16				432	144	-3.88426	0.297928	3.89567
	1339	785.671	248.67	17				464	144	-3.89573	0.277438	3.9056
	1528	781.003	248.335	18				496	144	-3.9348	0.239245	3.94206
	1185	778.003	248.003	19				528	144	-3.87191	0.238376	3.87924
	1138	774.003	248.335	20				560	144	-3.73822	0.202734	3.74371
	1669	769.671	249.003	21				592	144	-3.77618	0.167877	3.77991
	1496	765.336	248.335	22				624	144	-3.87715	0.0924017	3.87825
	1142	761.671	248.67	23				656	144	-3.93028	0.066592	3.93084
	1060	757.003	248.003	24				688	144	-3.98783	0.0715867	3.98848
	1021	753.336	247.335	25				720	144	-3.99806	0.00211878	3.99806
	1255	747.671	248.335	26				752	144	-3.92971	-0.066537	3.93028
	2574	742.003	247.003	27				784	144	-3.87683	-0.101473	3.87816
	2006	738.336	247.003	28				816	144	-3.85772	-0.0890734	3.85875
	1669	735.671	247.335	29				848	144	-3.92528	-0.132205	3.92751
	1154	731.336	247.67	30				880	144	-3.9468	-0.179583	3.95088
	754	729.003	247.67	31				912	144	-3.99763	-0.218173	4.00358
	1034	725.336	247.003	32				944	144	-3.86356	-0.228519	3.87031
	1057	720.336	248.003	33				976	144	-3.77281	-0.287824	3.78377
	1027	716.003	247.003	34				1008	144	-3.1933	-0.18475	3.19864
	798	712.671	247.003	35				1040	144	-3.00408	-0.153434	3.008
	1768	707.335	247.335	36				1072	144	-3.09702	0.0111341	3.09704
	1541	702.335	247.67	37				1104	144	-2.95158	0.046657	2.95195
	904	697.67	247.003	38				1136	144	0	0	0
	1180	695.335	247.67	39				1168	144	0	0	0
	1892	690.67	247.335	40				1200	144	0	0	0
	915	688.335	247.67	41				1232	144	0	0	0
	935	684.335	248.003	42				1264	144	0	0	0
	999	678.67	248.003	43				1296	144	0	0	0
	1470	674.335	247.335	44				1328	144	0	0	0
	813	672.335	247.67	45				48	176	-0.168827	-0.181943	0.248205
	2062	665.67	247.335	46				80	176	-0.286857	-0.186808	0.342322
	2158	662.335	247.67	47				112	176	-0.406046	-0.238614	0.470967
	1794	659.67	247.003	48				144	176	-2.09918	-0.0652439	2.1002
	1147	656.67	248.003	49				176	176	-3.1236	0.13841	3.12666
	2058	651.67	247.335	50				208	176	-4.05062	0.514507	4.08317
	1659	647.67	247.335	51				240	176	-3.60751	0.45949	3.63665
	2129	643.335	247.335	52				272	176	-3.72657	0.43638	3.75203
	1458	638.335	248.003	53				304	176	-3.75101	0.452657	3.77823
	1956	635.003	248.003	54				336	176	-3.63969	0.44601	3.66691
	2117	630.67	247.67	55				368	176	-3.77291	0.423135	3.79656
	2011	627.003	247.335	56				400	176	-3.91562	0.367003	3.93278
	1969	623.67	248.67	57				432	176	-3.81781	0.272414	3.82752
	1612	619.67	248.335	58				464	176	-3.81691	0.299901	3.82867
	1443	616.003	248.335	59				496	176	-3.84281	0.266166	3.85202
	1792	612.335	248.67	60				528	176	-3.89222	0.221519	3.89852
	1764	873.004	177.67	1				560	176	-3.74853	0.214976	3.75469
	1396	868.671	178.335	2				592	176	-3.75664	0.223134	3.76326
	2445	865.004	177.335	3				624	176	-3.91615	0.0852474	3.91708
	1697	860.671	177.335	4				656	176	-3.91607	0.0895089	3.9171
	1640	856.671	177.335	5				688	176	-3.91254	0.050054	3.91287
	2260	852.003	177.002	6				720	176	-3.9165	-0.00962793	3.91651
	1534	847.671	176.67	7				752	176	-3.91619	-0.0560894	3.91659
	376	842.336	176.67	8				784	176	-3.89114	-0.0973241	3.89235
	789	838.671	176.67	9				816	176	-3.84696	-0.0958342	3.84815
	290	833.336	176.67	10				848	176	-3.86284	-0.129656	3.86501
	1849	830.003	176.335	11				880	176	-3.87521	-0.191504	3.87994
	1261	825.336	176.002	12				912	176	-3.92066	-0.221139	3.92689
	2177	822.003	176.002	13				944	176	-3.84574	-0.251556	3.85396
	1699	817.671	176.002	14				976	176	-3.65883	-0.333264	3.67397
	1350	812.003	176.002	15				1008	176	-3.09943	-0.283843	3.1124
	1749	809.336	176.002	16				1040	176	-3.2916	-0.278139	3.30333
	2178	805.336	176.002	17				1072	176	-3.28077	-0.171113	3.28523
	2417	800.003	175.002	18				1104	176	-3.08423	-0.0535854	3.0847
	1858	795.336	175.67	19				1136	176	-3.03217	0.0222938	3.03225
	2237	791.336	174.67	20				1168	176	-0.11088	0.092461	0.144373
	1419	786.671	174.335	21				1200	176	0	0	0
	1487	782.671	175.335	22				1232	176	0	0	0
	2827	778.003	173.67	23				1264	176	0	0	0
	451	772.671	173.335	24				1296	176	0	0	0
	2540	770.003	174.002	25				1328	176	0	0	0
	837	762.671	174.002	26				48	208	-0.299387	-0.305428	0.42769
	580	759.003	174.002	27				80	208	-0.385031	-0.294644	0.484834
	516	755.336	174.002	28				112	208	-2.61989	0.406529	2.65124
	611	751.336	174.002	29				144	208	-3.90143	0.649231	3.95508
	444	746.671	174.335	30				176	208	-3.95671	0.556415	3.99564
	551	742.003	174.335	31				208	208	-3.97594	0.576503	4.01751
	856	737.671	173.335	32				240	208	-3.9772	0.518503	4.01086
	673	733.336	174.002	33				272	208	-3.85034	0.462065	3.87797
	1345	731.671	173.67	34				304	208	-3.8029	0.432533	3.82742
	706	726.671	174.002	35				336	208	-3.72679	0.447613	3.75357
	2734	724.003	174.002	36				368	208	-3.93437	0.431592	3.95797
	1782	719.003	173.67	37				400	208	-3.90857	0.369258	3.92598
	1369	714.336	173.335	38				432	208	-3.75504	0.247857	3.76321
	1181	710.335	173.67	39				464	208	-3.70438	0.299218	3.71644
	1337	706.67	174.002	40				496	208	-3.74122	0.21088	3.74716
	2288	703.335	173.67	41				528	208	-3.7568	0.186233	3.76141
	1220	698.67	173.335	42				560	208	-3.81747	0.199926	3.8227
	1383	694.67	174.002	43				592	208	-3.83649	0.203773	3.8419
	1383	690.003	174.002	44				624	208	-3.81584	0.0497624	3.81616
	1634	686.003	174.002	45				656	208	-3.78515	0.0269937	3.78524
	1847	682.335	173.67	46				688	208	-3.85862	0.0368002	3.85879
	1824	678.67	174.002	47				720	208	-3.91457	0.0032245	3.91457
	691	673.67	174.335	48				752	208	-3.92094	-0.103196	3.9223
	927	669.335	174.335	49				784	208	-3.89191	-0.106235	3.89336
	797	664.003	174.002	50				816	208	-3.75005	-0.11406	3.75178
	2060	664.335	174.335	51				848	208	-3.67634	-0.165754	3.68008
	1383	658.003	174.67	52				880	208	-3.7516	-0.186872	3.75625
	1579	654.67	175.002	53				912	208	-3.85775	-0.196907	3.86277
	1489	651.335	175.002	54				944	208	-3.82994	-0.270881	3.83951
	1401	646.67	175.002	55				976	208	-3.59758	-0.344199	3.61401
	1316	642.003	175.335	56				1008	208	-3.21303	-0.353623	3.23243
	1073	638.003	174.67	57				1040	208	-3.47663	-0.412025	3.50096
	1768	634.67	174.002	58				1072	208	-3.21094	-0.370924	3.23229
	1519	630.67	174.335	59				1104	208	-2.83532	-0.235211	2.84506
	689	625.335	174.002	60				1136	208	-3.07057	-0.110244	3.07255
	1042	833.003	328.671	1				1168	208	-3.07642	-0.40471	3.10293
	1339	829.671	328.003	2				1200	208	0	0	0
	1904	825.336	327.335	3				1232	208	0	0	0
	944	821.003	328.335	4				1264	208	0	0	0
	1924	816.671	326.003	5				1296	208	0	0	0
	1897	811.671	326.67	6				1328	208	0	0	0
	1437	808.003	326.335	7				48	240	-2.6023	0.236603	2.61303
	1325	805.003	327.671	8				80	240	-3.85858	0.585218	3.90271
	958	799.671	326.67	9				112	240	-3.80193	0.485408	3.8328
	1773	795.671	326.003	10				144	240	-3.80855	0.543217	3.8471
	1601	790.336	326.335	11				176	240	-3.79072	0.646705	3.84549
	1599	786.671	326.67	12				208	240	-3.85274	0.647538	3.90678
	1040	782.336	326.003	13				240	240	-3.89243	0.490656	3.92323
	1722	778.671	326.003	14				272	240	-3.9136	0.466074	3.94126
	1389	775.003	325.67	15				304	240	-3.86872	0.48964	3.89958
	2062	772.671	325.67	16				336	240	-4.01029	0.511265	4.04275
	1563	767.671	325.67	17				368	240	-4.0856	0.431894	4.10837
	1044	762.336	326.003	18				400	240	-3.89857	0.362712	3.9154
	1585	759.003	326.003	19				432	240	-3.76137	0.300695	3.77337
	1075	754.003	325.003	20				464	240	-3.73258	0.295377	3.74425
	1603	750.003	325.335	21				496	240	-3.72722	0.209356	3.7331
	1345	746.003	325.335	22				528	240	-3.66746	0.214148	3.6737
	1506	742.671	325.335	23				560	240	-3.77758	0.183514	3.78204
	1700	737.671	326.003	24				592	240	-3.79114	0.120227	3.79305
	1754	734.336	324.335	25				624	240	-3.81193	0.0485257	3.81224
	1234	731.003	324.67	26				656	240	-3.87384	0.000413232	3.87384
	1382	726.336	325.335	27				688	240	-3.82475	0.0271165	3.82485
	1457	722.003	325.003	28				720	240	-3.87798	-0.00171153	3.87798
	1430	719.336	325.335	29				752	240	-3.8131	-0.0847667	3.81404
	1419	715.003	325.335	30				784	240	-3.71787	-0.11971	3.7198
	1650	711.671	325.335	31				816	240	-3.60383	-0.117683	3.60575
	1458	707.671	325.335	32				848	240	-3.58001	-0.184816	3.58478
	1466	701.67	325.003	33				880	240	-3.64482	-0.207265	3.6507
	1106	696.67	324.67	34				912	240	-3.66525	-0.243108	3.6733
	1383	693.003	325.003	35				944	240	-3.62116	-0.321111	3.63537
	1323	690.335	325.335	36				976	240	-3.58824	-0.368158	3.60708
	1487	685.67	325.335	37				1008	240	-3.39172	-0.336798	3.4084
	1572	681.67	325.67	38				1040	240	-3.43502	-0.478325	3.46817
	1584	679.67	325.003	39				1072	240	-3.11449	-0.437282	3.14504
	1192	675.67	325.335	40				1104	240	-2.71742	-0.360943	2.74129
	1354	671.003	325.335	41				1136	240	-2.24	-0.17841	2.24709
	1139	666.335	326.003	42				1168	240	-1.51264	-0.334903	1.54927
	1759	662.003	325.335	43				1200	240	-0.759101	0.0201311	0.759368
	1596	657.67	326.003	44				1232	240	0	0	0
	1161	653.67	325.335	45				1264	240	0	0	0
	1174	651.67	325.335	46				1296	240	0	0	0
	996	647.335	325.67	47				1328	240	0	0	0
	1863	645.003	325.67	48				48	272	-3.00313	0.580779	3.05877
	1544	638.67	327.003	49				80	272	-3.67294	0.680567	3.73546
	1085	635.335	326.67	50				112	272	-3.79414	0.735408	3.86476
	1611	631.67	327.335	51				144	272	-3.71992	0.715595	3.78812
	1244	628.003	327.003	52				176	272	-3.671	0.667587	3.73121
	1653	625.67	326.335	53				208	272	-3.74308	0.629465	3.79564
	1456	621.67	326.67	54				240	272	-3.60186	0.52932	3.64055
	1547	617.335	326.335	55				272	272	-3.51219	0.517992	3.55018
	1550	613.335	327.335	56				304	272	-4.00783	0.498405	4.0387
	1309	609.335	327.335	57				336	272	-4.07292	0.431382	4.0957
	1325	605.335	326.335	58				368	272	-4.00355	0.402958	4.02378
	1255	602.335	327.335	59				400	272	-3.78281	0.329368	3.79712
	1385	602.335	327.335	60				432	272	-3.69665	0.277388	3.70704
	1466	597.003	327.335	60				464	272	-3.78364	0.211365	3.78954
								496	272	-3.76248	0.180745	3.76682
								528	272	-3.72036	0.184979	3.72495
								560	272	-3.79962	0.13713	3.80209
								592	272	-3.79024	0.104704	3.79168
								624	272	-3.84074	0.0594804	3.8412
								656	272	-3.87211	-0.000792948	3.87211
								688	272	-3.79781	-0.0506474	3.79815
								720	272	-3.86708	-0.0679804	3.86768
								752	272	-3.79469	-0.103154	3.79609
								784	272	-3.72175	-0.122535	3.72377
								816	272	-3.74031	-0.137106	3.74283
								848	272	-3.62999	-0.216746	3.63646
								880	272	-3.55763	-0.242458	3.56588
								912	272	-3.46584	-0.178444	3.47043
								944	272	-3.40005	-0.178479	3.40473
								976	272	-3.15922	-0.144037	3.1625
								1008	272	-2.77385	-0.147741	2.77778
								1040	272	-3.08869	-0.307745	3.10398
								1072	272	-3.36895	-0.347978	3.38687
								1104	272	-3.04571	-0.383705	3.06978
								1136	272	-3.55258	-0.793975	3.64022
								1168	272	-0.477606	0.00068938	0.477607
								1200	272	-3.38146	-0.707342	3.45465
								1232	272	-3.29012	-0.702107	3.3642
								1264	272	0	0	0
								1296	272	0	0	0
								1328	272	0	0	0
								48	304	-2.99912	0.386118	3.02387
								80	304	-3.34333	0.444487	3.37275
								112	304	-3.45932	0.47159	3.49132
								144	304	-2.87881	0.566281	2.93398
								176	304	-3.4522	0.724848	3.52748
								208	304	-3.63494	0.563045	3.67829
								240	304	-3.70403	0.593815	3.75133
								272	304	-4.14269	0.499209	4.17266
								304	304	-4.08232	0.472821	4.10961
								336	304	-3.87688	0.415273	3.89906
								368	304	-3.87631	0.450945	3.90245
								400	304	-3.66533	0.412654	3.68849
								432	304	-3.65165	0.196587	3.65693
								464	304	-3.69108	0.131994	3.69344
								496	304	-3.78945	0.173251	3.79341
								528	304	-3.79248	0.129544	3.79469
								560	304	-3.86496	0.0968478	3.86617
								592	304	-3.79092	0.090762	3.79201
								624	304	-3.81314	0.0820465	3.81402
								656	304	-3.73207	0.00677794	3.73207
								688	304	-3.69594	-0.0917977	3.69708
								720	304	-3.80363	-0.0583134	3.80408
								752	304	-3.75601	-0.0869479	3.75701
								784	304	-3.74293	-0.139938	3.74554
								816	304	-3.69326	-0.151911	3.69638
								848	304	-3.59726	-0.167311	3.60115
								880	304	-3.5336	-0.251923	3.54257
								912	304	-3.50718	-0.310932	3.52093
								944	304	-3.39323	-0.168523	3.39741
								976	304	-2.92125	-0.169281	2.92615
								1008	304	-0.426739	0.380625	0.571823
								1040	304	-2.41371	-0.136268	2.41755
								1072	304	-3.45183	-0.358199	3.47036
								1104	304	-3.51713	-0.322999	3.53193
								1136	304	-3.18499	-0.285802	3.19778
								1168	304	-0.513376	-0.172259	0.541505
								1200	304	-3.57656	-0.865204	3.67972
								1232	304	-3.29012	-0.702107	3.3642
								1264	304	0	0	0
								1296	304	0	0	0
								1328	304	0	0	0
								48	336	-0.341162	0.293761	0.450208
								80	336	-0.44298	0.362999	0.572712
								112	336	-3.13073	0.306463	3.1457
								144	336	-3.32914	0.265375	3.3397
								176	336	-3.82268	0.248466	3.83075
								208	336	-4.1289	0.305127	4.14016
								240	336	-4.07693	0.285567	4.08692
								272	336	-3.92505	0.225878	3.93155
								304	336	-4.09376	0.256582	4.10179
								336	336	-3.63172	0.281467	3.64261
								368	336	-3.66318	0.294109	3.67496
								400	336	-3.33207	0.253722	3.34171
								432	336	-3.15667	0.0735241	3.15753
								464	336	-3.09569	0.151942	3.09942
								496	336	-3.71414	0.196467	3.71933
								528	336	-3.74416	0.119944	3.74608
								560	336	-3.77676	0.112447	3.77843
								592	336	-3.67429	0.101642	3.67569
								624	336	-3.73889	0.0847663	3.73985
								656	336	-3.74725	0.0151076	3.74728
								688	336	-3.66853	-0.0726151	3.66924
								720	336	-3.76136	-0.0320077	3.76149
								752	336	-3.75518	-0.0618088	3.75569
								784	336	-3.68731	-0.139317	3.68994
								816	336	-3.62087	-0.126729	3.62309
								848	336	-3.50057	-0.157378	3.5041
								880	336	-3.46227	-0.124209	3.4645
								912	336	-3.50693	-0.279714	3.51807
								944	336	-3.32515	-0.158702	3.32893
								976	336	-3.17146	-0.158215	3.17541
								1008	336	-2.73084	-0.275681	2.74472
								1040	336	-2.51754	-0.342619	2.54075
								1072	336	-2.78379	-0.294472	2.79932
								1104	336	-2.61812	-0.188686	2.62491
								1136	336	-1.5817	-0.446692	1.64356
								1168	336	0	0	0
								1200	336	0	0	0
								1232	336	0	0	0
								1264	336	0	0	0
								1296	336	0	0	0
								1328	336	0	0	0
								48	368	0	0	0
								80	368	0	0	0
								112	368	0	0	0
								144	368	-0.237737	0.137546	0.274659
								176	368	-0.270818	0.0991335	0.288392
								208	368	-3.68289	0.137024	3.68544
								240	368	-3.82766	0.174046	3.83161
								272	368	-3.63535	0.16188	3.63896
								304	368	-4.09875	0.157923	4.10179
								336	368	-3.56762	0.156131	3.57104
								368	368	-3.48949	0.152676	3.49283
								400	368	-3.05004	0.0867234	3.05127
								432	368	-2.4638	0.0519858	2.46435
								464	368	-1.90332	0.119614	1.90707
								496	368	-3.57479	0.103191	3.57627
								528	368	-3.36464	0.161552	3.36852
								560	368	-3.5645	0.0774316	3.56534
								592	368	-3.62711	0.0514427	3.62747
								624	368	-3.65269	0.0252684	3.65278
								656	368	-3.67264	0.0078188	3.67265
								688	368	-3.7195	-0.0198997	3.71955
								720	368	-3.74081	-0.0163445	3.74084
								752	368	-3.66522	-0.00830789	3.66523
								784	368	-3.54939	-0.0530566	3.54979
								816	368	-3.51263	-0.0581573	3.51312
								848	368	-3.40226	-0.0379981	3.40247
								880	368	-3.31706	-0.0593025	3.31759
								912	368	-3.38061	-0.0994445	3.38207
								944	368	-3.23486	-0.12647	3.23733
								976	368	-3.29973	-0.125542	3.30212
								1008	368	-2.84168	-0.175282	2.84708
								1040	368	-2.82688	-0.261507	2.83895
								1072	368	-2.92634	-0.279825	2.93968
								1104	368	-2.6183	-0.292493	2.63459
								1136	368	-1.5817	-0.446692	1.64356
								1168	368	0	0	0
								1200	368	0	0	0
								1232	368	0	0	0
								1264	368	0	0	0
								1296	368	0	0	0
								1328	368	0	0	0
								48	400	0	0	0
								80	400	0	0	0
								112	400	0	0	0
								144	400	0	0	0
								176	400	0	0	0
								208	400	0	0	0
								240	400	0	0	0
								272	400	0	0	0
								304	400	0	0	0
								336	400	-0.451896	0.346073	0.569189
								368	400	-3.04573	0.132225	3.0486
								400	400	-3.31366	0.0896315	3.31488
								432	400	-1.63268	0.0449669	1.6333
								464	400	-1.50773	0.085945	1.51018
								496	400	-3.23514	0.103318	3.23679
								528	400	-2.6544	0.0841739	2.65573
								560	400	-3.3298	0.0548895	3.33025
								592	400	-3.61009	0.0384215	3.61029
								624	400	-3.62213	0.0179412	3.62217
								656	400	-3.53826	-0.00120336	3.53826
								688	400	-3.68752	-0.00438348	3.68753
								720	400	-3.66769	-0.0138494	3.66772
								752	400	-3.51967	-0.00335518	3.51967
								784	400	-3.30209	-0.0138438	3.30212
								816	400	-3.32016	-0.0266312	3.32027
								848	400	-3.39381	-0.0354605	3.39399
								880	400	-3.27931	-0.028822	3.27944
								912	400	-3.31907	-0.0842672	3.32014
								944	400	-3.18978	-0.14345	3.193
								976	400	-3.20749	-0.147273	3.21087
								1008	400	-1.74816	-0.197415	1.75928
								1040	400	-2.96687	-0.34549	2.98692
								1072	400	-3.21347	-0.158967	3.2174
								1104	400	-2.61989	-0.198985	2.62744
								1136	400	0	0	0
								1168	400	0	0	0
								1200	400	0	0	0
								1232	400	0	0	0
								1264	400	0	0	0
								1296	400	0	0	0
								1328	400	0	0	0
								48	432	0	0	0
								80	432	0	0	0
								112	432	0	0	0
								144	432	0	0	0
								176	432	0	0	0
								208	432	0	0	0
								240	432	0	0	0
								272	432	0	0	0
								304	432	0	0	0
								336	432	0	0	0
								368	432	0	0	0
								400	432	0	0	0
								432	432	0	0	0
								464	432	0	0	0
								496	432	0	0	0
								528	432	0	0	0
								560	432	0	0	0
								592	432	0	0	0
								624	432	0	0	0
								656	432	0	0	0
								688	432	0	0	0
								720	432	0	0	0
								752	432	0	0	0
								784	432	0	0	0
								816	432	0	0	0
								848	432	0	0	0
								880	432	0	0	0
								912	432	0	0	0
								944	432	0	0	0
								976	432	0	0	0
								1008	432	0	0	0
								1040	432	0	0	0
								1072	432	0	0	0
								1104	432	0	0	0
								1136	432	0	0	0
								1168	432	0	0	0
								1200	432	0	0	0
								1232	432	0	0	0
								1264	432	0	0	0
								1296	432	0	0	0
								1328	432	0	0	0

## Sheet: Figure4 AB
X	Y	slice(hour)	Area(pixel)	Area(x10^5 µm2)	vector x	vector y	vectorsize	velocity(µm/sec)	theta
1780.58	1585.64	30	229	1.63489	-34.182	-7.066	34.9047	0.259064	0.247916
1746.4	1578.58	31	232	1.65631	-35.035	1.545	35.069	0.260284	0.416095
1711.37	1580.12	32	239	1.70628	-31.645	15.685	35.3189	0.262139	0.530236
1679.72	1595.81	33	253	1.80623	-19.411	29.602	35.3987	0.262731	0.705752
1660.31	1625.41	34	268	1.91332	4.349	34.511	34.7839	0.258168	1.01438
1664.66	1659.92	35	252	1.79909	29.321	13.485	32.2733	0.239534	1.17068
1693.98	1673.41	36	256	1.82765	24.607	-22.451	33.3099	0.247228	1.10356
1718.59	1650.95	37	275	1.96329	-9.161	-32.798	34.0534	0.252746	1.17973
1709.43	1618.16	38	271	1.93474	-35.438	-4.226	35.6891	0.264886	1.34411
1673.99	1613.93	39	299	2.13463	-12.882	35.804	38.0509	0.282416	1.40402
1661.11	1649.73	40	289	2.06324	33.85	19.03	38.8325	0.288217	1.40152
1694.96	1668.77	41	287	2.04896	25.428	-31.353	40.3682	0.299615	1.17631
1720.38	1637.41	42	294	2.09894	-19.729	-36.557	41.5409	0.308319	0.755563
1700.65	1600.86	43	310	2.21317	-41.766	-13.857	44.0047	0.326605	0.226595
1658.89	1587	44	301	2.14891	-41.976	-3.947	42.1612	0.312922	0.583463
1616.91	1583.05	45	305	2.17747	-31.067	-24.98	39.8643	0.295874	1.06763
1585.85	1558.07	46	324	2.31312	6.7	-38.105	38.6895	0.287156	1.17889
1592.55	1519.97	47	324	2.31312	37.01	-8.193	37.906	0.28134	1.22579
1629.56	1511.77	48	322	2.29884	20.425	32.372	38.277	0.284094	1.24509
1649.98	1544.14	49	335	2.39165	-24.438	30.083	38.7583	0.287666	1.3711
1625.54	1574.23	50	327	2.33453	-34.326	-17.981	38.7504	0.287607	1.69702
1591.22	1556.25	51	332	2.37023	19.977	-28.659	34.9345	0.259285	2.15305
1611.19	1527.59	52	340	2.42734	10.929	27.379	29.4797	0.2188	2.31421
1622.12	1554.97	53	334	2.38451	-18.713	-7.121	20.0221	0.148605	3.05981
1603.41	1547.85	54	289	2.06324	15.147	7.231	16.7845	0.124575	2.71211
1618.56	1555.08	55	298	2.1275	-6.094	-0.097	6.09477	0.0452357	2.08101
1612.46	1554.98	56	294	2.09894	2.229	4.136	4.6984	0.0348717	1.88991
1614.69	1559.12	57	297	2.12036	2.983	-3.155	4.34193	0.032226	1.88842
1617.67	1555.96	58	308	2.19889	-3.473	-1.634	3.83819	0.0284872	1.81578
1614.2	1554.33	59	312	2.22745	-0.696	3.528	3.596	0.0266897	1.47522
1613.51	1557.86	60	318	2.27028	3.427	1.024	3.57672	0.0265466	1.42151
1616.93	1558.88	61	330	2.35595	1.372	-2.917	3.22355	0.0239253	1.34841
1618.31	1555.96	62	338	2.41307	-2.103	-1.639	2.66626	0.0197891	1.49921
1616.2	1554.32	63	339	2.4202	-1.482	1.644	2.21338	0.0164278	1.0733
1614.72	1555.97	64	345	2.46304	0.723	2.046	2.16999	0.0161057	1.06687
1615.44	1558.01	65	349	2.4916	2.703	0.448	2.73987	0.0203355	1.02533
1618.15	1558.46	66	356	2.54157	1.493	-1.738	2.29122	0.0170055	0.775339
1619.64	1556.72	67	368	2.62724	-0.134	-2.039	2.0434	0.0151662	0.915401
1619.51	1554.68	68	375	2.67722	-1.303	-0.872	1.56786	0.0116367	0.934215
1618.2	1553.81	69	369	2.63438	-1.784	0.64	1.89532	0.0140672	1.18949
1616.42	1554.45	70	378	2.69864	-0.06	1.627	1.62811	0.0120839	0.722558
1616.36	1556.08	71	394	2.81286	1.381	1.688	2.18094	0.016187	0.588284
1617.74	1557.77	72	393	2.80572	2.171	0.664	2.27027	0.0168501	1.18418
1619.91	1558.43	73	420	2.99848	1.158	-1.422	1.83386	0.013611	0.438358
1621.07	1557.01	74	403	2.87712	0.65	-2.599	2.67905	0.019884	1.25221
1621.72	1554.41	75	422	3.01276	-1.859	-1.175	2.19921	0.0163226	0.951115
1619.86	1553.23	76	407	2.90567	-2.524	1.03	2.72607	0.020233	1.23411
1617.34	1554.27	77	417	2.97707	0.172	3.385	3.38937	0.025156	1.24709
1617.51	1557.65	78	432	3.08415	3.551	0.994	3.6875	0.0273688	1.21151
1621.06	1558.64	79	430	3.06988	2.336	-3.189	3.95305	0.0293397	1.43736
1623.39	1555.45	80	462	3.29833	-2.918	-2.805	4.04756	0.0300412	1.46749
1620.48	1552.65	81	453	3.23408	-3.099	2.62	4.0581	0.0301194	1.58068
1617.38	1555.27	82	447	3.19124	2.974	3.448	4.55339	0.0337955	1.47072
1620.35	1558.72	83	455	3.24836	3.881	-2.722	4.74041	0.0351835	1.71135
1624.23	1556	84	470	3.35545	-3.347	-3.577	4.89871	0.0363584	1.66409
1620.88	1552.42	85	454	3.24122	-3.195	3.604	4.81631	0.0357469	1.67394
1617.69	1556.02	86	474	3.384	3.886	2.787	4.78209	0.0354929	1.57199
1621.58	1558.81	87	474	3.384	2.599	-3.633	4.46693	0.0331538	1.59788
1624.17	1555.18	88	486	3.46967	-3.433	-2.318	4.1423	0.0307443	1.49025
1620.74	1552.86	89	512	3.65529	-2.6	3.252	4.16359	0.0309024	1.60417
1618.14	1556.11	90	506	3.61246	3.089	2.305	3.85421	0.0286061	1.39091
1621.23	1558.42	91	498	3.55534	2.868	-2.671	3.91914	0.029088	1.51329
1624.1	1555.74	92	519	3.70527	-2.589	-3.122	4.05584	0.0301026	1.63233
1621.51	1552.62	93	519	3.70527	-2.682	2.518	3.67878	0.0273041	1.43474
1618.83	1555.14	94	537	3.83378	2.075	2.92	3.58218	0.0265871	1.53008
1620.9	1558.06	95	538	3.84091	3.304	-2.151	3.94249	0.0292613	1.65604
1624.21	1555.91	96	539	3.84805	-2.115	-2.712	3.43921	0.025526	1.53949
1622.09	1553.2	97	537	3.83378	-2.592	1.894	3.21025	0.0238266	1.63659
1619.5	1555.09	98	547	3.90517	1.924	2.299	2.99786	0.0222503	1.64738
1621.42	1557.39	99	550	3.92659	2.111	-2.061	2.95026	0.021897	1.55273
1623.54	1555.33	100	564	4.02654	-1.597	-1.696	2.32955	0.0172901	1.6204
1621.94	1553.63	101	559	3.99084	-1.68	1.747	2.42372	0.0179889	1.82259
1620.26	1555.38	102	561	4.00512	2.226	1.257	2.55639	0.0189736	1.87071
1622.48	1556.64	103	571	4.07651	0.59	-2.713	2.77641	0.0206067	1.97929
1623.07	1553.92	104	577	4.11935	-3.612	0.711	3.68131	0.0273229	2.30276
1619.46	1554.64	105	572	4.08365	3.127	2.35	3.9116	0.0290321	2.02867
1622.59	1556.99	106	584	4.16932	0.6	-3.178	3.23414	0.024004	2.10016
1623.19	1553.81	107	572	4.08365	-3.601	1.285	3.82341	0.0283775	2.17458
1619.59	1555.09	108	602	4.29783	2.943	2.12	3.62707	0.0269203	2.20194
1622.53	1557.21	109	609	4.3478	-0.028	-4.065	4.0651	0.0301713	2.22481
1622.5	1553.15	110	599	4.27641	-3.403	2.646	4.31065	0.0319939	2.29884
1619.1	1555.79	111	595	4.24785	4.666	0.858	4.74423	0.0352119	2.15339
1623.77	1556.65	112	605	4.31924	-1.915	-4.52	4.90893	0.0364343	2.20216
1621.85	1552.13	113	627	4.47631	-2.127	3.559	4.14616	0.030773	1.91065
1619.72	1555.69	114	629	4.49059	4.814	0.97	4.91075	0.0364478	2.29631
1624.54	1556.66	115	638	4.55484	-2.434	-4.186	4.84221	0.0359391	1.92161
1622.1	1552.47	116	651	4.64765	-2.339	2.815	3.65994	0.0271642	1.92877
1619.77	1555.29	117	668	4.76902	4.287	1.494	4.53987	0.0336951	2.047
1624.05	1556.78	118	656	4.68335	-0.659	-4.647	4.69349	0.0348353	2.02657
1623.39	1552.14	119	661	4.71904	-3.529	2.397	4.26608	0.0316631	1.91591
1619.86	1554.53	120	667	4.76188	3.756	2.733	4.64509	0.034476	1.89702

## Sheet: Figure S5
	Area(µm2)	X(µm)	Y(µm)	velocity(µm/sec)	Slice
S5a	180832	54086.1	50926.5		27
	172376	54997.7	51002	0.254094	28
	170425	55835.7	51155.7	0.236664	29
	171726	56632.7	51338.7	0.227142	30
	173677	57414.2	51538.9	0.224083	31
	178881	58189	51738.1	0.222236	32
	174978	58949.6	51906.9	0.216418	33
	174978	59716.4	52040.3	0.216184	34
	178881	60488	52119.8	0.215489	35
	185386	61277.9	52108.8	0.219427	36
	184085	62046.7	51942.8	0.21849	37
	190590	62759.9	51592.1	0.220765	38
	193191	63359.2	51060.4	0.222528	39
	197094	63800.6	50380.6	0.225154	40
	200347	64100.5	49627.4	0.225207	41
	204250	64437.5	48879.7	0.22783	42
	200347	64950.1	48257.6	0.223895	43
	200997	65672.3	47860.6	0.228933	44
	210104	66504.7	47742.3	0.233544	45
	208152	67362.8	47765.7	0.238445	46
	214007	68224.2	47836.4	0.240097	47
	218560	69090.7	47893.9	0.241205	48
	212706	70008.4	48016.9	0.257196	49
	224414	70858.9	48247.5	0.244784	50
	225065	71667.7	48622.8	0.247675	51
	227667	72401.6	49146	0.250363	52
	226366	73019.3	49800.9	0.250073	53
	230269	73473.7	50596.5	0.254517	54
	233521	73684.1	51481	0.252537	55
	246530	73602.1	52391.3	0.253896	56
	245880	73231.5	53237.3	0.256552	57
	251734	72604.5	53938	0.261177	58
	249132	71795.3	54432.8	0.263473	59
	251734	70880.8	54659.5	0.26171	60
	241327	69944.4	54446.4	0.266761	61
	225065	69310.5	53707	0.270534	62
	230269	69327.7	52761.3	0.262739	63
	228968	70089.3	52231.8	0.257674	64
	231570	70896.5	52653.2	0.252945	65
	237424	70768	53517.1	0.242629	66
	230269	69890.9	53613.8	0.2451	67
	240026	69587	52702.2	0.266935	68
	227016	70579.5	52158.9	0.3143	69
	228968	71063.2	51487.5	0.229846	70
	229618	70363.8	51099.9	0.222106	71
	234822	70017.1	51826.5	0.223636	72
	228317	70418.4	51871	0.112157	73
	233521	70434.9	51887.2	0.00642468	74
	239375	70414.6	51880	0.00599207	75
	243278	70401.2	51897.6	0.0061413	76
	245880	70400.9	51932.3	0.00962646	77
	260841	70434.8	51956	0.0114867	78
	258239	70479.1	51943.6	0.0127825	79
	260190	70490.2	51904.7	0.0112317	80
	262792	70454.7	51893.1	0.0103788	81
	273850	70424.9	51920.3	0.0112123	82
	277753	70453.7	51962.2	0.0141161	83
	285559	70498.2	51955.9	0.0124868	84
	287510	70500.8	51922	0.00943488	85
	292714	70468.5	51911.7	0.00941823	86
	294666	70449.2	51937.6	0.00895998	87
	304423	70470.9	51965	0.00970132	88
	308326	70494.7	51964.4	0.00663027	89
	303772	70498.1	51933	0.00877634	90
	315481	70480.4	51929.2	0.00503332	91
	324588	70462.2	51941.8	0.00615151	92
	325238	70450.3	51969.7	0.00843035	93
	326539	70473.3	51982.1	0.00724559	94
	336296	70496.8	51978.4	0.00661448	95
	332393	70502.4	51944.8	0.00944546	96
	342150	70488.6	51936.4	0.00450076	97
	342150	70461.4	51936.3	0.00755585	98
	345403	70460	51952.8	0.00460165	99
	353859	70471.8	51976	0.0072199	100
	363616	70492.8	51971.4	0.0059884	101
	358412	70491.2	51953.5	0.00499778	102
	348655	70489.6	51944.2	0.00262441	103
	351257	70462.4	51943	0.00758111	104
	369470	70453.6	51959.9	0.00528302	105
	376626	70451.7	51988.4	0.00793745	106
	366869	70471.6	51993.1	0.00568975	107
	367519	70478.5	51973.7	0.0057292	108
	359063	70492.6	51962.1	0.00507355	109
	381830	70456.3	51958.1	0.0101683	110
	383781	70430.2	51981.8	0.0097919	111
	390286	70436.3	52005.8	0.00689421	112
	374674	70460.1	51989.6	0.00799379	113
	369470	70467.3	51970.5	0.0056627	114
	375975	70468.1	51956.9	0.00379488	115
	371422	70456.9	51940.2	0.00558591	116
	385082	70443.9	51945.9	0.00392866	117
	401344	70439.9	51971.1	0.00709488	118
	396790	70452.5	51978.4	0.004053	119
	391587	70461.2	51965	0.00444738	120
	396790	70456	51950.6	0.00425548	121
S5b	178881	53793.7	50510.7		37
	157415	54640.3	50385	0.237741	38
	159367	55212.2	49830.8	0.221193	39
	156765	55272.9	49124.6	0.19691	40
	162619	54808.8	48618	0.190841	41
	157415	54160.9	48565.7	0.18057	42
	158066	53749.2	49051.2	0.176803	43
	167823	54058.5	49631.3	0.182628	44
	158066	54765.8	49615.8	0.196523	45
	150260	55214.3	48783	0.262755	46
	150910	55229.1	47882.6	0.250138	47
	150910	55144	47056.9	0.230577	48
	147658	55052.9	46290.3	0.214449	49
	150910	54851.6	45550.9	0.212852	50
	152211	54616.5	44834.6	0.20941	51
	152862	54341.5	44132.4	0.209489	52
	152862	54040	43433.8	0.211357	53
	156765	53713.8	42748.7	0.21079	54
	152862	53360.1	42071.7	0.212151	55
	156765	52928.8	41437.9	0.212959	56
	160668	52412	40875.3	0.212215	57
	161318	51776.2	40437.8	0.214387	58
	164570	51033.3	40226.9	0.214501	59
	168473	50278.6	40353.9	0.212578	60
	167823	49733.9	40871	0.208624	61
	173027	49679.5	41616.1	0.207549	62
	169124	50225.2	42122.1	0.206725	63
	171726	50987.6	42044.2	0.212888	64
	174978	51550.4	41498.9	0.217667	65
	171075	51796.3	40709.5	0.229668	66
	167172	51636.4	39728.2	0.276169	67
	170425	51492.6	38859	0.244726	68
	170425	51248.1	38012.8	0.244671	69
	177580	50839.4	37256.1	0.238896	70
	179531	50297.2	36589.7	0.238632	71
	178881	49685.9	36003	0.235357	72
	182784	49073.6	35429.4	0.23307	73
	182133	48545.7	34793.3	0.229613	74
	191890	48295.3	33995.3	0.23233	75
	193842	48546.1	33211.1	0.228685	76
	179531	49267.6	32858.1	0.223138	77
	191890	49939.1	33280.6	0.220362	78
	194492	49811.2	34037.8	0.213322	79
	197745	49051.4	34188	0.215148	80
	208152	48734.1	33476	0.216532	81
	208152	49525.9	33028.6	0.252611	82
	211405	49654.9	33950.1	0.258466	83
	212706	48931	33580.2	0.22583	84
	212055	49376.5	33576.6	0.123767	85
	230269	48823.6	33567	0.15362	86
	223113	49506.2	33414.8	0.194287	87
	238074	48794.2	33809.3	0.226102	88
	231570	49271	33297.7	0.194246	89
	229618	48835.5	33839.7	0.193147	90
	220511	48733.4	33148.5	0.194089	91
	224414	48871.3	33570.9	0.123431	92
	231570	49054.3	33457.4	0.0597927	93
	224414	49059.7	33287.8	0.0471392	94
	233521	48955.8	33203.1	0.0372478	95
	238074	48898.4	33193.9	0.0161357	96
	244579	48823.6	33237.1	0.0240085	97
	243278	48825.9	33241.3	0.00132569	98
	245880	48831.5	33228	0.00402352	99
	255637	48846.4	33217.1	0.00510981	100
	263443	48915.1	33206.7	0.0192944	101
	259540	49010.9	33229.3	0.0273381	102
	264093	49086.9	33321.9	0.03328	103
	272550	49069.3	33441.3	0.0335092	104
	279705	48994.7	33506.5	0.0275256	105
	295967	48896.5	33506.2	0.0272981	106
	293365	48831.4	33437.4	0.0263058	107
	287510	48811.9	33340	0.0276103	108
	295967	48856.7	33259.3	0.025628	109
	312229	48905.4	33242.6	0.014317	110
	308976	48952.3	33229.4	0.0135173	111
	317432	48991.6	33235.1	0.0110279	112
	314180	49027.4	33246.8	0.0104647	113
	322636	49058.7	33272.3	0.011225	114
	349306	49008	33261.2	0.014433	115
	353209	48882.8	33294.9	0.036002	116
	366218	48840.1	33496	0.0571178	117
	379878	48978.2	33602.3	0.0484046	118
	391587	49138.7	33570	0.045497	119
	392888	49196.2	33412.7	0.046528	120
	403946	49093.6	33246.1	0.0543404	121
S5c	236123	49203.9	53206.5		54
	189289	49798.2	54075.5	0.292445	55
	182133	50572.4	54881.6	0.310467	56
	171726	50619.1	55947.2	0.296267	57
	171075	50639.8	56876.8	0.258291	58
	178881	50774.9	57756.8	0.247322	59
	174978	51095.2	58559.5	0.240047	60
	179531	51614.5	59224.9	0.23447	61
	180832	52308	59695	0.232727	62
	183434	53118.2	59913.5	0.2331	63
	186687	53964.1	59824.4	0.236276	64
	190590	54696.6	59401.9	0.234887	65
	189939	55188.3	58704.8	0.236944	66
	193191	55336	57859.1	0.238474	67
	193842	55080.5	57038.2	0.238827	68
	190590	54443	56438.5	0.243132	69
	204900	53557.3	56270.3	0.250406	70
	201648	52712	56567.4	0.248895	71
	202949	52042.9	57197.9	0.255369	72
	200347	51550.8	57992.8	0.259697	73
	206851	51274	58914	0.267188	74
	201648	52062.7	58878.3	0.219301	75
	207502	51562.9	58123.1	0.251553	76
	204900	51074.7	58986	0.275377	77
	210754	51711.1	59823.6	0.292217	78
	203599	52609.7	60349.4	0.289204	79
	204900	53585.7	60637.9	0.282711	80
	204250	54568.8	60760.8	0.275187	81
	202298	55561.7	60781.9	0.275887	82
	204250	56545	60741	0.273374	83
	202949	57536.2	60688.7	0.275708	84
	210104	58532.1	60712.1	0.27671	85
	209453	59505.3	60865.4	0.273678	86
	207502	60446.2	61182.2	0.275771	87
	208152	61367.5	61568.8	0.277537	88
	210104	62313.8	61883.8	0.277035	89
	210104	63287.3	62005	0.272508	90
	211405	64258.1	61887.3	0.271651	91
	212706	65145.5	61521.1	0.266671	92
	214657	65971.3	61005.5	0.27042	93
	213356	66649.5	60293	0.273232	94
	219861	66883.3	59377.7	0.262421	95
	216609	66533.7	58476.7	0.268481	96
	224414	65768.4	57866.4	0.27188	97
	223764	64814.3	57653.7	0.271558	98
	217910	63879	57928.7	0.270798	99
	221812	63186.2	58619.2	0.271703	100
	222463	62911.5	59548.9	0.269297	101
	228317	63136.7	60487.2	0.26804	102
	219210	63790.8	61187.9	0.266261	103
	218560	64726.5	61413.5	0.267359	104
	218560	65339.9	60732	0.25472	105
	231570	64768.8	59959.3	0.266891	106
	223764	63811.3	59891.6	0.266642	107
	219861	63065.9	60592.2	0.284152	108
	204250	62997.1	61425.9	0.232368	109
	197094	63642.6	62059	0.251156	110
	198395	64553.4	61996.1	0.253587	111
	199696	65329	61487.4	0.257658	112
	197745	65920.7	60903	0.231002	113
	197094	65770.1	60442	0.134707	114
	203599	65193.9	60397	0.160552	115
	201648	65140.7	60882	0.135545	116
	207502	65644.9	60772.8	0.143313	117
	205550	65153.7	60655	0.140315	118
	211405	65558	60604.9	0.113143	119
	212055	65470.9	60879.7	0.0800679	120
	217910	65243.1	60828.8	0.0648331	121

## Sheet: Figure4 DE S6
ALL	x	y	ux1	uy1	mag1			in Circle	x	y	ex	ey	mag	dist
Figure 4d	96	96	-0.13289	-0.00240122	0.132912			Figure 4e	352	96	5.74738	-2.11253	6.12333	518.154
	160	96	-0.178123	-0.0488878	0.18471				416	96	6.35777	-1.50488	6.53344	496.971
	224	96	-0.311332	-0.108057	0.329551				480	96	6.7115	-0.506297	6.73057	483.392
	288	96	0.0296057	-0.102271	0.10647				544	96	6.93193	-0.174242	6.93411	478.067
	352	96	5.74738	-2.11253	6.12333				608	96	6.71071	0.225442	6.7145	481.269
	416	96	6.35777	-1.50488	6.53344				672	96	6.3589	1.18587	6.46853	492.833
	480	96	6.7115	-0.506297	6.73057				736	96	6.54404	2.12501	6.88041	512.191
	544	96	6.93193	-0.174242	6.93411				224	160	0.11864	0.0393608	0.124999	528.186
	608	96	6.71071	0.225442	6.7145				288	160	0.156421	0.0240159	0.158254	491.011
	672	96	6.3589	1.18587	6.46853				352	160	0.0358955	0.0743248	0.0825389	459.778
	736	96	6.54404	2.12501	6.88041				416	160	5.94806	-1.86862	6.23467	435.766
	800	96	6.38343	2.50198	6.85624				480	160	6.24952	-1.04775	6.33674	420.214
	864	96	-0.102561	-0.106386	0.147773				544	160	6.47422	-0.244513	6.47883	414.077
	928	96	-0.0188589	-0.110537	0.112134				608	160	6.12673	0.299385	6.13404	417.77
	992	96	-0.0372232	-0.0132382	0.0395072				672	160	5.69606	1.16311	5.8136	431.041
	1056	96	0.0100271	0.0883828	0.0889498				736	160	5.72375	2.17629	6.12353	453.047
	96	160	-0.143152	0.127472	0.191681				800	160	5.73933	3.10908	6.52735	482.597
	160	160	-0.0589944	0.119812	0.133548				864	160	5.60872	4.00666	6.89283	518.401
	224	160	0.11864	0.0393608	0.124999				160	224	-0.0448187	0.03897	0.0593917	525.513
	288	160	0.156421	0.0240159	0.158254				224	224	0.235319	0.00529232	0.235378	479.671
	352	160	0.0358955	0.0743248	0.0825389				288	224	0.170526	-0.00856027	0.170741	438.402
	416	160	5.94806	-1.86862	6.23467				352	224	5.02902	-2.77455	5.74362	403.113
	480	160	6.24952	-1.04775	6.33674				416	224	5.33033	-1.99227	5.69048	375.494
	544	160	6.47422	-0.244513	6.47883				480	224	5.42322	-1.26293	5.56833	357.329
	608	160	6.12673	0.299385	6.13404				544	224	5.58928	-0.366563	5.60129	350.091
	672	160	5.69606	1.16311	5.8136				608	224	5.31145	0.471344	5.33233	354.452
	736	160	5.72375	2.17629	6.12353				672	224	4.96402	1.29596	5.1304	370
	800	160	5.73933	3.10908	6.52735				736	224	4.92028	2.06756	5.33703	395.419
	864	160	5.60872	4.00666	6.89283				800	224	5.10634	3.19122	6.02151	428.957
	928	160	4.89231	4.30142	6.51436				864	224	4.9361	4.02832	6.37122	468.875
	992	160	-0.0561738	-0.0742695	0.0931207				928	224	4.53704	4.86213	6.65019	513.689
	1056	160	-0.0941461	-0.0114848	0.094844				160	288	3.27201	-4.6997	5.72654	485.242
	96	224	-0.0867915	-0.0808409	0.118609				224	288	0.17702	-0.089489	0.198354	435.178
	160	224	-0.0448187	0.03897	0.0593917				288	288	4.26087	-3.631	5.59814	389.22
	224	224	0.235319	0.00529232	0.235378				352	288	4.28158	-3.01144	5.23457	348.993
	288	224	0.170526	-0.00856027	0.170741				416	288	4.30432	-2.17298	4.82172	316.689
	352	224	5.02902	-2.77455	5.74362				480	288	4.27771	-1.32953	4.47956	294.924
	416	224	5.33033	-1.99227	5.69048				544	288	4.2386	-0.310992	4.24999	286.112
	480	224	5.42322	-1.26293	5.56833				608	288	3.89851	0.436816	3.9229	291.431
	544	224	5.58928	-0.366563	5.60129				672	288	3.99246	1.38659	4.22639	310.155
	608	224	5.31145	0.471344	5.33233				736	288	4.01499	2.24484	4.59994	340.076
	672	224	4.96402	1.29596	5.1304				800	288	4.71003	3.68951	5.98305	378.55
	736	224	4.92028	2.06756	5.33703				864	288	4.11553	4.14563	5.84156	423.249
	800	224	5.10634	3.19122	6.02151				928	288	3.80063	4.99366	6.27547	472.411
	864	224	4.9361	4.02832	6.37122				992	288	4.03375	5.62708	6.92352	524.782
	928	224	4.53704	4.86213	6.65019				96	352	2.18814	-5.26017	5.69713	507.169
	992	224	4.3027	4.99752	6.59457				160	352	2.68816	-5.50486	6.12615	450.498
	1056	224	-0.04041	-0.0187322	0.0445406				224	352	3.16686	-4.79398	5.74554	396.066
	96	288	3.02711	-3.84103	4.8905				288	352	3.30315	-4.02688	5.20831	344.935
	160	288	3.27201	-4.6997	5.72654				352	352	3.27326	-3.04434	4.47015	298.804
	224	288	0.17702	-0.089489	0.198354				416	352	3.16995	-2.08786	3.79575	260.346
	288	288	4.26087	-3.631	5.59814				480	352	2.75321	-1.15402	2.98528	233.384
	352	288	4.28158	-3.01144	5.23457				544	352	2.52791	-0.219837	2.53745	222.144
	416	288	4.30432	-2.17298	4.82172				608	352	2.24375	0.391666	2.27768	228.954
	480	288	4.27771	-1.32953	4.47956				672	352	2.66795	1.37638	3.00207	252.357
	544	288	4.2386	-0.310992	4.24999				736	352	3.06548	2.17185	3.75688	288.34
	608	288	3.89851	0.436816	3.9229				800	352	3.21521	3.2211	4.55116	332.848
	672	288	3.99246	1.38659	4.22639				864	352	3.16097	4.27793	5.31906	382.92
	736	288	4.01499	2.24484	4.59994				928	352	2.94203	5.11445	5.90027	436.646
	800	288	4.71003	3.68951	5.98305				992	352	3.06668	5.87257	6.62507	492.833
	864	288	4.11553	4.14563	5.84156				96	416	1.27835	-5.79098	5.93039	482.597
	928	288	3.80063	4.99366	6.27547				160	416	2.13089	-5.71658	6.10081	422.644
	992	288	4.03375	5.62708	6.92352				224	416	2.34928	-5.12522	5.638	364.071
	1056	288	0.0223137	-0.104752	0.107102				288	416	2.3053	-4.05401	4.66363	307.669
	96	352	2.18814	-5.26017	5.69713				352	416	2.22799	-2.91972	3.6727	254.88
	160	352	2.68816	-5.50486	6.12615				416	416	2.01121	-1.81045	2.70605	208.471
	224	352	3.16686	-4.79398	5.74554				480	416	1.3405	-0.561265	1.45325	173.632
	288	352	3.30315	-4.02688	5.20831				544	416	1.0523	-0.180455	1.06766	158.202
	352	352	3.27326	-3.04434	4.47015				608	416	0.947903	0.294336	0.992549	167.631
	416	352	3.16995	-2.08786	3.79575				672	416	1.45081	0.875471	1.69449	198.404
	480	352	2.75321	-1.15402	2.98528				736	416	2.07989	2.13779	2.98263	242.528
	544	352	2.52791	-0.219837	2.53745				800	416	2.28424	3.17506	3.91136	294.054
	608	352	2.24375	0.391666	2.27768				864	416	2.62649	4.62899	5.32222	349.726
	672	352	2.66795	1.37638	3.00207				928	416	2.13316	5.45031	5.85289	407.848
	736	352	3.06548	2.17185	3.75688				992	416	2.05121	6.2047	6.53496	467.508
	800	352	3.21521	3.2211	4.55116				1056	416	1.98385	6.79542	7.07909	528.186
	864	352	3.16097	4.27793	5.31906				96	480	0.571276	-6.48559	6.5107	465.588
	928	352	2.94203	5.11445	5.90027				160	480	1.32405	-6.07689	6.21946	403.113
	992	352	3.06668	5.87257	6.62507				224	480	1.35801	-5.10932	5.28671	341.204
	1056	352	2.6981	6.47805	7.01747				288	480	1.35924	-3.9185	4.14755	280.236
	96	416	1.27835	-5.79098	5.93039				352	480	1.18304	-2.632	2.88565	220.989
	160	416	2.13089	-5.71658	6.10081				416	480	0.715795	-1.19078	1.38936	165.324
	224	416	2.34928	-5.12522	5.638				480	480	0.501587	-0.411987	0.649094	118.406
	288	416	2.3053	-4.05401	4.66363				544	480	0.486709	-0.0826325	0.493674	94.3398
	352	416	2.22799	-2.91972	3.6727				608	480	0.411342	0.27226	0.493283	109.417
	416	416	2.01121	-1.81045	2.70605				672	480	0.71151	1.03835	1.25874	152.434
	480	416	1.3405	-0.561265	1.45325				736	480	1.00534	1.90815	2.15679	206.62
	544	416	1.0523	-0.180455	1.06766				800	480	1.31573	3.18531	3.44635	265.217
	608	416	0.947903	0.294336	0.992549				864	480	1.45783	4.52204	4.75122	325.853
	672	416	1.45081	0.875471	1.69449				928	480	1.46293	5.57898	5.76759	387.572
	736	416	2.07989	2.13779	2.98263				992	480	1.18875	6.33899	6.44949	449.929
	800	416	2.28424	3.17506	3.91136				1056	480	1.08517	6.86338	6.94864	512.691
	864	416	2.62649	4.62899	5.32222				96	544	0.286695	-6.73284	6.73894	456.986
	928	416	2.13316	5.45031	5.85289				160	544	0.543643	-6.30549	6.32888	393.146
	992	416	2.05121	6.2047	6.53496				224	544	0.521553	-5.18043	5.20662	329.369
	1056	416	1.98385	6.79542	7.07909				288	544	0.546557	-3.90166	3.93976	265.699
	96	480	0.571276	-6.48559	6.5107				352	544	0.269478	-1.97648	1.99476	202.237
	160	480	1.32405	-6.07689	6.21946				416	544	0.27373	-0.580936	0.642196	139.27
	224	480	1.35801	-5.10932	5.28671				480	544	0.194627	-0.156337	0.249642	78
	288	480	1.35924	-3.9185	4.14755				544	544	0.156881	0.000874832	0.156884	31.0483
	352	480	1.18304	-2.632	2.88565				608	544	0.0836621	0.20378	0.220285	63.5295
	416	480	0.715795	-1.19078	1.38936				672	544	0.115958	0.834953	0.842967	123.693
	480	480	0.501587	-0.411987	0.649094				736	544	0.133608	1.82896	1.83384	186.43
	544	480	0.486709	-0.0826325	0.493674				800	544	0.449879	3.19129	3.22285	249.808
	608	480	0.411342	0.27226	0.493283				864	544	0.636025	4.63626	4.67968	313.439
	672	480	0.71151	1.03835	1.25874				928	544	0.474092	5.81079	5.8301	377.195
	736	480	1.00534	1.90815	2.15679				992	544	0.225177	6.67912	6.68292	441.022
	800	480	1.31573	3.18531	3.44635				1056	544	0.231925	7.09355	7.09734	504.892
	864	480	1.45783	4.52204	4.75122				96	608	-0.266666	-6.84765	6.85284	457.266
	928	480	1.46293	5.57898	5.76759				160	608	-0.209114	-6.39594	6.39936	393.472
	992	480	1.18875	6.33899	6.44949				224	608	-0.320063	-5.25141	5.26115	329.757
	1056	480	1.08517	6.86338	6.94864				288	608	-0.362888	-3.70432	3.72205	266.18
	96	544	0.286695	-6.73284	6.73894				352	608	-0.244197	-1.97672	1.99174	202.869
	160	544	0.543643	-6.30549	6.32888				416	608	-0.0764079	-0.66194	0.666336	140.186
	224	544	0.521553	-5.18043	5.20662				480	608	0.0501129	-0.146131	0.154485	79.6241
	288	544	0.546557	-3.90166	3.93976				544	608	0.0180883	0.0874869	0.0893373	34.9285
	352	544	0.269478	-1.97648	1.99476				608	608	-0.0644075	0.569905	0.573533	65.5134
	416	544	0.27373	-0.580936	0.642196				672	608	-0.120117	1.23451	1.24034	124.724
	480	544	0.194627	-0.156337	0.249642				736	608	-0.374194	2.01579	2.05023	187.115
	544	544	0.156881	0.000874832	0.156884				800	608	-0.331142	3.24293	3.25979	250.32
	608	544	0.0836621	0.20378	0.220285				864	608	-0.266053	4.54697	4.55474	313.847
	672	544	0.115958	0.834953	0.842967				928	608	-0.334206	5.65933	5.66919	377.534
	736	544	0.133608	1.82896	1.83384				992	608	-0.293152	6.68716	6.69358	441.312
	800	544	0.449879	3.19129	3.22285				1056	608	-0.456105	7.1996	7.21403	505.146
	864	544	0.636025	4.63626	4.67968				96	672	-0.974148	-6.85108	6.91999	466.412
	928	544	0.474092	5.81079	5.8301				160	672	-1.18981	-6.33543	6.44619	404.064
	992	544	0.225177	6.67912	6.68292				224	672	-1.22261	-5.13339	5.27698	342.327
	1056	544	0.231925	7.09355	7.09734				288	672	-1.25701	-3.81234	4.01423	281.603
	96	608	-0.266666	-6.84765	6.85284				352	672	-1.0658	-2.55257	2.76614	222.72
	160	608	-0.209114	-6.39594	6.39936				416	672	-0.493897	-0.774889	0.918906	167.631
	224	608	-0.320063	-5.25141	5.26115				480	672	-0.189321	-0.109775	0.218844	121.606
	288	608	-0.362888	-3.70432	3.72205				544	672	-0.135302	0.175174	0.221343	98.326
	352	608	-0.244197	-1.97672	1.99174				608	672	-0.256421	0.405619	0.479873	112.872
	416	608	-0.0764079	-0.66194	0.666336				672	672	-0.482034	1.16761	1.2632	154.932
	480	608	0.0501129	-0.146131	0.154485				736	672	-0.901474	2.11427	2.29844	208.471
	544	608	0.0180883	0.0874869	0.0893373				800	672	-1.0485	3.4789	3.63346	266.661
	608	608	-0.0644075	0.569905	0.573533				864	672	-1.1892	4.67133	4.82032	327.029
	672	608	-0.120117	1.23451	1.24034				928	672	-1.2518	5.67323	5.8097	388.561
	736	608	-0.374194	2.01579	2.05023				992	672	-1.407	6.65497	6.80207	450.782
	800	608	-0.331142	3.24293	3.25979				1056	672	-1.44284	7.24102	7.38337	513.439
	864	608	-0.266053	4.54697	4.55474				96	736	-1.811	-6.68183	6.9229	483.921
	928	608	-0.334206	5.65933	5.66919				160	736	-2.1604	-6.23924	6.60268	424.156
	992	608	-0.293152	6.68716	6.69358				224	736	-2.01768	-5.29554	5.6669	365.825
	1056	608	-0.456105	7.1996	7.21403				288	736	-2.23928	-3.95199	4.54231	309.742
	96	672	-0.974148	-6.85108	6.91999				352	736	-2.12652	-2.7721	3.4938	257.379
	160	672	-1.18981	-6.33543	6.44619				416	736	-1.33791	-1.02515	1.68551	211.518
	224	672	-1.22261	-5.13339	5.27698				480	736	-0.843547	-0.439112	0.950995	177.279
	288	672	-1.25701	-3.81234	4.01423				544	736	-0.990913	0.24104	1.01981	162.197
	352	672	-1.0658	-2.55257	2.76614				608	736	-1.22534	0.812699	1.47035	171.406
	416	672	-0.493897	-0.774889	0.918906				672	736	-1.28301	1.23173	1.77856	201.604
	480	672	-0.189321	-0.109775	0.218844				736	736	-1.73006	2.29341	2.87278	245.153
	544	672	-0.135302	0.175174	0.221343				800	736	-2.16815	3.75875	4.33925	296.223
	608	672	-0.256421	0.405619	0.479873				864	736	-2.10409	4.82593	5.26468	351.551
	672	672	-0.482034	1.16761	1.2632				928	736	-2.14188	5.76812	6.15295	409.414
	736	672	-0.901474	2.11427	2.29844				992	736	-2.27599	6.51164	6.89794	468.875
	800	672	-1.0485	3.4789	3.63346				1056	736	-1.87924	7.10132	7.34576	529.396
	864	672	-1.1892	4.67133	4.82032				96	800	-2.58197	-6.42194	6.92155	508.932
	928	672	-1.2518	5.67323	5.8097				160	800	-2.97685	-6.09396	6.78218	452.482
	992	672	-1.407	6.65497	6.80207				224	800	-2.92632	-5.37193	6.11726	398.321
	1056	672	-1.44284	7.24102	7.38337				288	800	-3.17588	-4.0298	5.13083	347.523
	96	736	-1.811	-6.68183	6.9229				352	800	-3.08913	-3.03721	4.33213	301.788
	160	736	-2.1604	-6.23924	6.60268				416	800	-3.05354	-1.76104	3.52496	263.765
	224	736	-2.01768	-5.29554	5.6669				480	800	-2.46219	-0.67117	2.55203	237.192
	288	736	-2.23928	-3.95199	4.54231				544	800	-2.21622	0.00830625	2.21624	226.142
	352	736	-2.12652	-2.7721	3.4938				608	800	-2.58223	0.844042	2.71667	232.835
	416	736	-1.33791	-1.02515	1.68551				672	800	-2.98687	1.67987	3.42685	255.883
	480	736	-0.843547	-0.439112	0.950995				736	800	-3.29038	2.62524	4.20933	291.431
	544	736	-0.990913	0.24104	1.01981				800	800	-3.02373	3.824	4.87503	335.529
	608	736	-1.22534	0.812699	1.47035				864	800	-3.03316	4.83258	5.7056	385.253
	672	736	-1.28301	1.23173	1.77856				928	800	-3.15262	5.74992	6.55749	438.694
	736	736	-1.73006	2.29341	2.87278				992	800	-3.15329	6.55747	7.27623	494.647
	800	736	-2.16815	3.75875	4.33925				160	864	-3.66227	-5.85394	6.90513	487.611
	864	736	-2.10409	4.82593	5.26468				224	864	-3.87364	-5.18555	6.47264	437.817
	928	736	-2.14188	5.76812	6.15295				288	864	-4.00745	-4.12853	5.75364	392.168
	992	736	-2.27599	6.51164	6.89794				352	864	-4.16125	-3.10862	5.19419	352.278
	1056	736	-1.87924	7.10132	7.34576				416	864	-4.19675	-2.00268	4.6501	320.306
	96	800	-2.58197	-6.42194	6.92155				480	864	-3.94609	-1.00728	4.07262	298.804
	160	800	-2.97685	-6.09396	6.78218				544	864	-3.9488	-0.143229	3.95139	290.11
	224	800	-2.92632	-5.37193	6.11726				608	864	-3.93469	0.808092	4.01682	295.357
	288	800	-3.17588	-4.0298	5.13083				672	864	-4.16298	1.58796	4.45556	313.847
	352	800	-3.08913	-3.03721	4.33213				736	864	-4.13151	2.56222	4.86152	343.447
	416	800	-3.05354	-1.76104	3.52496				800	864	-4.28265	3.61604	5.60508	381.581
	480	800	-2.46219	-0.67117	2.55203				864	864	-4.04111	4.8449	6.30901	425.962
	544	800	-2.21622	0.00830625	2.21624				928	864	-4.12325	5.66901	7.00991	474.843
	608	800	-2.58223	0.844042	2.71667				992	864	-3.78917	6.31971	7.36862	526.972
	672	800	-2.98687	1.67987	3.42685				160	928	-0.0485021	-0.0869598	0.0995714	528.186
	736	800	-3.29038	2.62524	4.20933				224	928	-4.7714	-4.74352	6.72809	482.597
	800	800	-3.02373	3.824	4.87503				288	928	-5.00858	-4.02287	6.42412	441.602
	864	800	-3.03316	4.83258	5.7056				352	928	-5.07507	-3.10442	5.94926	406.591
	928	800	-3.15262	5.74992	6.55749				416	928	-5.0035	-2.20436	5.46756	379.226
	992	800	-3.15329	6.55747	7.27623				480	928	-5.20887	-1.04094	5.31186	361.248
	1056	800	0.0322946	0.0291164	0.0434823				544	928	-5.09535	-0.0538331	5.09564	354.09
	96	864	-2.95746	-5.90577	6.6049				608	928	-5.05961	0.557008	5.09018	358.402
	160	864	-3.66227	-5.85394	6.90513				672	928	-5.16023	1.8039	5.46645	373.786
	224	864	-3.87364	-5.18555	6.47264				736	928	-5.17214	2.64681	5.81005	398.964
	288	864	-4.00745	-4.12853	5.75364				800	928	-5.23335	3.74655	6.43619	432.227
	352	864	-4.16125	-3.10862	5.19419				864	928	-4.92444	4.67895	6.79284	471.869
	416	864	-4.19675	-2.00268	4.6501				928	928	-4.56266	5.48141	7.13188	516.422
	480	864	-3.94609	-1.00728	4.07262				224	992	-0.406931	0.0834347	0.415397	531.327
	544	864	-3.9488	-0.143229	3.95139				288	992	-5.76888	-3.70839	6.858	494.389
	608	864	-3.93469	0.808092	4.01682				352	992	-5.93955	-3.01901	6.66278	463.383
	672	864	-4.16298	1.58796	4.45556				416	992	-5.98609	-2.14595	6.35912	439.568
	736	864	-4.13151	2.56222	4.86152				480	992	-6.08972	-1.16967	6.20103	424.156
	800	864	-4.28265	3.61604	5.60508				544	992	-6.17207	-0.0613238	6.17237	418.077
	864	864	-4.04111	4.8449	6.30901				608	992	-6.2357	0.720696	6.27721	421.735
	928	864	-4.12325	5.66901	7.00991				672	992	-6.30269	1.71516	6.53189	434.884
	992	864	-3.78917	6.31971	7.36862				736	992	-6.21805	2.54476	6.71862	456.706
	1056	864	0.0124875	0.049531	0.0510809				800	992	-6.09131	3.6011	7.07616	486.033
	96	928	-0.0328065	0.00557064	0.0332761				864	992	-5.22794	3.95105	6.55303	521.601
	160	928	-0.0485021	-0.0869598	0.0995714				352	1056	-6.01531	-1.66983	6.24278	521.847
	224	928	-4.7714	-4.74352	6.72809				416	1056	-6.20593	-1.46117	6.37562	500.819
	288	928	-5.00858	-4.02287	6.42412				480	1056	-6.58787	-0.847155	6.64212	487.348
	352	928	-5.07507	-3.10442	5.94926				544	1056	-6.68607	-0.0420053	6.6862	482.066
	416	928	-5.0035	-2.20436	5.46756				608	1056	-6.75559	0.501313	6.77417	485.242
	480	928	-5.20887	-1.04094	5.31186				672	1056	-6.57378	1.15272	6.67408	496.713
	544	928	-5.09535	-0.0538331	5.09564				736	1056	-5.92264	1.36917	6.07884	515.926
	608	928	-5.05961	0.557008	5.09018
	672	928	-5.16023	1.8039	5.46645
	736	928	-5.17214	2.64681	5.81005
	800	928	-5.23335	3.74655	6.43619
	864	928	-4.92444	4.67895	6.79284
	928	928	-4.56266	5.48141	7.13188
	992	928	0.0693672	0.127211	0.144895
	1056	928	0.0291999	0.0407224	0.0501094
	96	992	-0.154356	-0.000768794	0.154358
	160	992	-0.227857	0.0591422	0.235408
	224	992	-0.406931	0.0834347	0.415397
	288	992	-5.76888	-3.70839	6.858
	352	992	-5.93955	-3.01901	6.66278
	416	992	-5.98609	-2.14595	6.35912
	480	992	-6.08972	-1.16967	6.20103
	544	992	-6.17207	-0.0613238	6.17237
	608	992	-6.2357	0.720696	6.27721
	672	992	-6.30269	1.71516	6.53189
	736	992	-6.21805	2.54476	6.71862
	800	992	-6.09131	3.6011	7.07616
	864	992	-5.22794	3.95105	6.55303
	928	992	0.226089	0.131	0.2613
	992	992	0.0734393	0.0702971	0.101661
	1056	992	0.068031	0.0409617	0.0794108
	96	1056	-0.044966	0.180571	0.186086
	160	1056	-0.151076	0.0755783	0.168926
	224	1056	-0.237161	0.0144311	0.2376
	288	1056	-0.19665	-0.0247547	0.198202
	352	1056	-6.01531	-1.66983	6.24278
	416	1056	-6.20593	-1.46117	6.37562
	480	1056	-6.58787	-0.847155	6.64212
	544	1056	-6.68607	-0.0420053	6.6862
	608	1056	-6.75559	0.501313	6.77417
	672	1056	-6.57378	1.15272	6.67408
	736	1056	-5.92264	1.36917	6.07884
	800	1056	-0.142438	0.12396	0.188824
	864	1056	0.170429	0.186438	0.252597
	928	1056	0.0921884	0.179087	0.201422
	992	1056	0.0319329	0.0843849	0.0902248
	1056	1056	0.0701492	-0.093679	0.117033

## Sheet: Figure5 A
X (px)	Y (px)	Slice (10 s)
350.25	213.75	1
352.5	211	2
356	205	3
358	199	4
357.75	194.25	5
362.5	187.5	6
363	183.25	7
366	178.25	8
366.75	172.5	9
366.5	165.25	10
365.75	159.25	11
365.25	156	12
365.75	151.5	13
342.5	217.5	1
345.75	213.5	2
347.5	207.5	3
351.25	202.5	4
352.5	196	5
354.75	191	6
356.75	185.75	7
360.5	180.75	8
361	175.5	9
361.25	170	10
363	164.5	11
362	160.75	12
361	155	13
206.5	541.5	1
205.5	547.5	2
206.5	549.25	3
207	553.5	4
207.5	559.5	5
208.25	564	6
209.25	568.25	7
210.5	572.25	8
211.5	577.5	9
213	581.5	10
214.5	587	11
215.75	591.25	12
217	596.5	13
210.5	627	1
210.25	634.75	2
210	639.5	3
208.75	646	4
207.5	652	5
207.75	659.25	6
207.25	664.25	7
206.5	670	8
207	676	9
207	681.25	10
207.25	687.5	11
207	693.5	12
207.5	701.75	13
204.25	619.25	1
204.5	622.25	2
205	627	3
204.5	631.5	4
204	637.5	5
203	643	6
202	649	7
201.75	655.25	8
201	659.5	9
200.25	663.5	10
200.25	669.5	11
201.25	675.5	12
200.5	679.5	13
158.5	763.5	1
154.25	764	2
150.25	766	3
146	766	4
141.75	767	5
136.75	768	6
130	768.5	7
125.75	768.75	8
121	769.25	9
115.75	770.5	10
110.75	772.5	11
105.75	772.5	12
100.5	776.25	13
68.25	815	1
67	818	2
64.75	820	3
63.5	823.25	4
62	826.25	5
60	830	6
57.5	833.25	7
55.5	836.5	8
54.5	839	9
52	843	10
49.75	846	11
46.5	849	12
45	851.5	13
18.5	927.75	1
17.25	934	2
17	938.5	3
17	944.5	4
15.5	949	5
13	954.5	6
11	961.5	7
8.25	966.5	8
6.75	971.25	9
3.25	977.5	10
1.5	982	11
0.5	985.5	12
0.25	990	13
74.5	971.25	1
74.75	972	2
73.25	973.5	3
71.5	974	4
69.75	975.25	5
68.75	975.25	6
67.5	976.5	7
66.25	977.75	8
63.5	979.25	9
61.75	981.25	10
61.25	982	11
59.75	983	12
57.5	984.75	13
101	957.5	1
101	957.5	2
99.5	959.5	3
99.5	960.5	4
99.25	961	5
98.75	961.75	6
98.5	962	7
97.5	963.25	8
96	963.5	9
95	963.5	10
94.5	964	11
94.75	964.5	12
92.5	966.25	13

[truncated: 7 more sheets: Figure5 B, Figure5 C, Figure 5D, Figure5 E, FigureS7, Figure7 A, Figure7 DE]
